# Supplementary material for: Mandatory requirements for pediatric drug development in the EU and the US for novel drugs—A comparative study
Source: Front Med (Lausanne). 2022 Oct 31;9:1009432. doi: 10.3389/fmed.2022.1009432 (PMC9659631; doi:10.3389/fmed.2022.1009432)
Supplement: Supplementary file 1 [file Data_Sheet_1.CSV]

	Product_ID	ATC_code	Auth_date_EU	Generic_Name_EU	Brandname_EU	Orphan_drug_designation_EU	Auth_date_US	Generic_Name_US	Brandname_US	Orphan_drug_designation_US
1	1	A04AD14	2017-04-19	rolapitant	Varuby	no	2015-09-01	rolapitant hydrochloride	varubi	no
2	2	A04AA	2015-05-27	netupitant / palonosetron	Akynzeo	no	2014-10-10	netupitant; palonosetron hydrochloride	akynzeo	no
3	3	A05AA03	NA	0	0	9	2015-03-17	cholic acid	cholbam	yes
4	4	A05AA04	2016-12-12	obeticholic acid	Ocaliva	yes	2016-05-27	obeticholic acid	ocaliva	yes
5	5	A06AB58	NA	0	0	9	2012-07-16	citric acid; magnesium oxide; sodium picosulfate	prepopik	no
6	6	A06AH03	2014-12-07	naloxegol	Moventig	no	2014-09-16	naloxegol oxalate	movantik	no
7	7	A06AH05	NA	0	0	9	2017-03-23	naldemedine tosylate	symproic	no
8	8	A06AX04	2012-11-26	linaclotide	Constella	no	2012-08-30	linaclotide	linzess	no
9	9	A06AX05	NA	0	0	9	2018-12-14	prucalopride	motegrity	no
10	10	A06AX07	NA	0	0	9	2017-01-19	plecanatide	trulance	no
11	11	A07DA06	2016-09-19	eluxadoline	Truberzi	no	2015-05-27	eluxadoline	viberzi	no
12	12	A07XA06	NA	0	0	9	2012-12-31	crofelemer	fulyzaq	no
13	13	A07AA12	2011-12-05	fidaxomicin	Dificlir	no	2011-05-27	fidaxomicin	dificid	no
14	14	A07AA13	NA	0	0	9	2018-11-16	rifamycin	aemcolo	no
15	15	A08AA11	NA	0	0	9	2012-06-27	lorcaserin hydrochloride	belviq	no
16	16	A10AD06	2013-01-20	insulin degludec	Tresiba	no	2015-09-25	insulin degludec	tresiba	no
17	17	A10BH04	2013-09-18	alogliptin	Vipidia	no	2013-01-25	alogliptin	nesina	no
18	18	A10BH05	2011-08-23	linagliptin	Trajenta	no	2011-05-02	linagliptin	tradjenta	no
19	19	A10BJ02	NA	0	0	9	2010-01-25	liraglutide recombinant	victoza	no
20	20	A10BJ03	2013-01-31	lixisenatide	Lyxumia	no	2016-07-27	lixisenatide	adlyxin	no
21	21	A10BJ04	2014-03-20	albiglutide	Eperzan	no	2014-04-15	albiglutide	tanzeum	no
22	22	A10BJ05	2014-11-21	dulaglutide	Trulicity	no	2014-09-18	dulaglutide	trulicity	no
23	23	A10BJ06	2018-02-08	semaglutide	Ozempic	no	2017-12-05	semaglutide	ozempic	no
24	24	A10BK01	2012-11-11	dapagliflozin propanediol monohydrate	Forxiga	no	2014-01-08	dapagliflozin	farxiga	no
25	25	A10BK02	2013-11-15	canagliflozin	Invokana	no	2013-03-29	canagliflozin	invokana	no
26	26	A10BK03	2014-05-22	empagliflozin	Jardiance	no	2014-08-01	empagliflozin	jardiance	no
27	27	A10BK04	2018-03-21	ertugliflozin l-pyroglutamic acid	Steglatro	no	2017-12-19	ertugliflozin	steglatro	no
28	28	A16AB10	2010-08-26	velaglucerase alfa	Vpriv	yes	2010-02-26	velaglucerase alfa	vpriv	yes
29	29	A16AB11	NA	0	0	9	2012-05-01	taliglucerase alfa	elelyso	yes
30	30	A16AB12	2014-04-27	recombinant human n-acetylgalactosamine-6-sulfatase (rhgalns)	Vimizim	yes	2014-02-14	elosulfase alfa	vimizim	yes
31	31	A16AB13	2015-08-28	asfotase alfa	Strensiq	yes	2015-10-23	asfotase alfa	strensiq	yes
32	32	A16AB14	2015-08-28	sebelipase alfa	Kanuma	yes	2015-12-08	sebelipase alfa	kanuma	yes
33	33	A16AB15	2018-03-23	velmanase alfa	Lamzede	yes	NA	0	0	9
34	34	A16AB17	2017-05-30	cerliponase alfa	Brineura	yes	2017-04-27	cerliponase alfa	brineura	yes
35	35	A16AB18	2018-08-23	vestronidase alfa	Mepsevii	yes	2017-11-15	vestronidase alfa-vjbk	mepsevii	yes
36	36	A16AB19	NA	0	0	9	2018-05-24	pegvaliase-pqpz	palynziq	yes
37	37	A16AX08	2012-08-30	teduglutide	Revestive	yes	2012-12-21	teduglutide	gattex	yes
38	38	A16AX09	2015-11-26	glycerol phenylbutyrate	Ravicti	yes	NA	0	0	9
39	39	A16AX10	2015-01-19	eliglustat	Cerdelga	yes	2014-08-19	eliglustat tartrate	cerdelga	yes
40	40	A16AX13	NA	0	0	9	2015-09-04	uridine triacetate	xuriden	yes
41	41	A16AX14	2016-05-25	migalastat hydrochloride	Galafold	yes	2018-08-10	migalastat	galafold	yes
42	42	A16AX15	2017-09-17	telotristat etiprate	Xermelo	yes	2017-02-28	telotristat ethyl	xermelo	yes
43	43	A16AA05	NA	0	0	9	2010-03-18	carglumic acid	carbaglu	yes
44	44	A16AA07	2018-07-29	Metreleptin	Myalepta	yes	2014-02-24	metreleptin	myalept	yes
45	45	B01AC24	2010-12-03	ticagrelor	Brilique	no	2011-07-20	ticagrelor	brilinta	no
46	46	B01AC25	2015-03-23	cangrelor	Kengrexal	no	2015-06-22	cangrelor	kengreal	no
47	47	B01AC26	2015-01-19	vorapaxar	Zontivity	no	2014-05-08	vorapaxar sulfate	zontivity	no
48	48	B01AC27	2016-05-12	selexipag	Uptravi	no	2015-12-21	selexipag	uptravi	yes
49	49	B01AE07	NA	0	0	9	2010-10-19	dabigatran etexilate mesylate	pradaxa	no
50	50	B01AF	NA	0	0	9	2017-06-23	betrixaban	bevyxxa	no
51	51	B01AF01	NA	0	0	9	2011-07-01	rivaroxaban	xarelto	no
52	52	B01AF02	2011-05-18	apixaban	Eliquis	no	2012-12-28	apixaban	eliquis	no
53	53	B01AF03	2015-06-19	edoxaban	Lixiana	no	2015-01-08	edoxaban tosylate	savaysa	no
54	54	B01AX01	NA	0	0	9	2016-03-30	defibrotide sodium	defitelio	yes
55	55	B01AX07	2018-08-30	Caplacizumab	Cablivi	yes	NA	0	0	9
56	56	B02BD02	2018-01-08	rurioctocog alfa pegol	Adynovi	no	NA	0	0	9
57	57	B02BD02	2015-11-18	efmoroctocog alfa	Elocta	no	2014-06-06	antihemophilic factor (recombinant), fc fusion protein	eloctate	yes
58	58	B02BD02	2017-01-04	lonoctocog alfa	Afstyla	no	2016-05-25	afstyla	antihemophilic	no
59	59	B02BD02	2018-11-22	Damoctocog alfa pegol	Jivi	no	2018-08-29	antihemophilic factor [recombinant], pegylated-aucl	jivi	no
60	60	B02BD02	2013-11-13	turoctocog alfa	NovoEight	no	2013-10-15	antihemophilic factor (recombinant)	novoeight	no
61	61	B02BD02	2014-07-22	simoctocog alfa	Nuwiq	no	2015-09-04	antihemophilic factor (recombinant), rahf	nuwiq	no
62	62	B02BD04	2017-06-02	nonacog beta pegol	Refixia	no	2017-05-31	glycopegylated rfix	rebinyn	no
63	63	B02BD04	2016-05-11	albutrepenonacog alfa	Idelvion	yes	2016-03-04	coagulation factor ix (recombinant), albumin fusion protein	idelvion	yes
64	64	B02BD04	2016-05-12	eftrenonacog alfa	Alprolix	yes	2014-03-28	coagulation factor ix (recombinant), fc fusion protein	alprolix	yes
65	65	B02BD07	NA	0	0	9	2011-02-15	factor xiii concentrate (human)	corifact	yes
66	66	B02BD11	2012-09-03	catridecacog	NovoThirteen	no	2013-12-23	coagulation factor xiii a subunit (recombinant)	tretten	yes
67	67	B02BD13	NA	0	0	9	2015-10-20	coagulation factor x (human)	coagadex	yes
68	68	B02BD14	2015-11-11	susoctocog alfa	Obizur	no	2014-10-23	antihemophilic factor (recombinant), porcine sequence	obizur	yes
69	69	B02BX05	2010-03-11	eltrombopag	Revolade	no	NA	0	0	9
70	70	B02BX06	2018-02-23	Emicizumab	Hemlibra	no	2017-11-16	emicizumab	hemlibra	yes
71	71	B02BX07	NA	0	0	9	2018-07-31	lusutrombopag	mulpleta	no
72	72	B02BX08	NA	0	0	9	2018-05-21	avatrombopag	doptelet	no
73	73	B02BX09	NA	0	0	9	2018-04-17	fostamatinib	tavalisse	yes
74	74	B03	2012-06-15	ferumoxytol	Rienso	no	NA	0	0	9
75	75	B03XA04	NA	0	0	9	2012-03-27	peginesatide acetate	omontys	no
76	76	B05BA	NA	0	0	9	2018-07-27	fish oil triglycerides	omegaven	yes
77	77	B06AC02	NA	0	0	9	2011-08-25	icatibant	firazyr	yes
78	78	B06AC04	2010-10-28	conestat alfa	Ruconest	no	2014-07-16	c1 esterase inhibitor (recombinant)	ruconest	yes
79	79	B06AC05	2018-11-22	lanadelumab	Takhzyro	yes	2018-08-23	lanadelumab	takhzyro	yes
80	80	C01BG11	2010-09-01	vernakalant hydrochloride	Brinavess	no	NA	0	0	9
81	81	C01CA27	NA	0	0	9	2014-02-18	droxidopa	northera	yes
82	82	C01CX09	NA	0	0	9	2017-12-21	angiotensin ii	giapreza	no
83	83	C01EB17	NA	0	0	9	2015-04-15	ivabradine hydrochloride	corlanor	no
84	84	C01EB21	2010-09-06	regadenoson	Rapiscan	no	NA	0	0	9
85	85	C02KX04	2013-12-20	macitentan	Opsumit	yes	2013-10-18	macitentan	opsumit	yes
86	86	C02KX05	2014-03-27	riociguat	Adempas	yes	2013-10-08	riociguat	adempas	yes
87	87	C05BB02	NA	0	0	9	2010-03-30	polidocanol	asclera	no
88	88	C09CA09	2011-12-07	azilsartan medoxomil	Edarbi	no	2011-02-25	azilsartan medoxomil	edarbi	no
89	89	C09DX04	2015-11-19	sacubitril / valsartan	Entresto	no	2015-07-07	sacubitril; valsartan	entresto	no
90	90	C10AX11	NA	0	0	9	2013-01-29	mipomersen sodium	kynamro	yes
91	91	C10AX12	2013-07-31	lomitapide	Lojuxta	no	2012-12-21	lomitapide mesylate	juxtapid	yes
92	92	C10AX13	2015-07-17	evolocumab	Repatha	no	2015-08-27	evolocumab	repatha	yes
93	93	C10AX14	2015-09-23	alirocumab	Praluent	no	2015-07-24	alirocumab	praluent	no
94	94	D01AC18	NA	0	0	9	2013-11-14	luliconazole	luzu	no
95	95	D01AC19	NA	0	0	9	2014-06-06	efinaconazole	jublia	no
96	96	D01AE24	NA	0	0	9	2014-07-07	tavaborole	kerydin	no
97	97	D03AX13	2016-01-14	betulae cortex dry extract (5-10 : 1); extraction solvent: n-heptane 95% (w/w)	Episalvan	no	NA	0	0	9
98	98	D06AX14	NA	0	0	9	2017-12-11	ozenoxacin	xepi	no
99	99	D06BX02	2012-11-15	ingenol mebutate	Picato	no	2012-01-23	ingenol mebutate	picato	no
100	100	D11AH05	2017-09-27	dupilumab	Dupixent	no	2017-03-28	dupilumab	dupixent	no
101	101	D11AH06	NA	0	0	9	2016-12-14	crisaborole	eucrisa	no
102	102	D11AX24	NA	0	0	9	2015-04-29	deoxycholic acid	kybella	no
103	103	G02CX02	NA	0	0	9	2015-08-18	flibanserin	addyi	no
104	104	G03AD02	NA	0	0	9	2010-08-13	ulipristal acetate	ella	no
105	105	G03CA03	NA	0	0	9	2010-05-06	estradiol valerate	natazia	no
106	106	G03CC07	NA	0	0	9	2013-10-03	conjugated estrogens/bazedoxifene	duavee	no
107	107	G03F	NA	0	0	9	2018-08-10	segesterone acetate and ethinyl estradiol vaginal system	annovera	no
108	108	G03GA09	2010-01-25	corifollitropin alfa	Elonva	no	NA	0	0	9
109	109	G03XC05	2015-01-14	ospemifene	Senshio	no	2013-02-26	ospemifene	osphena	no
110	110	G04BD12	2012-12-20	mirabegron	Betmiga	no	2012-06-28	mirabegron	myrbetriq	no
111	111	G04BE10	2013-06-21	avanafil	Spedra	no	2012-04-27	avanafil	stendra	no
112	112	G04CA04	2010-01-29	silodosin	Urorec	no	NA	0	0	9
113	113	H01AC06	NA	0	0	9	2010-11-10	tesamorelin acetate	egrifta	no
114	114	H01CB05	2012-04-24	pasireotide diaspartate	Signifor	yes	2012-12-14	pasireotide diaspartate	signifor	yes
115	115	H01CC03	NA	0	0	9	2018-07-23	elagolix sodium	orilissa	no
116	116	H02AB13	NA	0	0	9	2017-02-09	deflazacort	emflaza	yes
117	117	H05A	NA	0	0	9	2017-04-28	abaloparatide	tymlos	no
118	118	H05BX04	2016-11-11	etelcalcetide hydrochloride	Parsabiv	no	2017-02-07	etelcalcetide	parsabiv	no
119	119	H05AA03	NA	0	0	9	2015-01-23	parathyroid hormone	natpara	yes
120	120	J01DD52	2016-06-23	ceftazidime / avibactam	Zavicefta	no	2015-02-25	avibactam sodium; ceftazidime	avycaz	no
121	121	J01DH02	2018-11-20	meropenem trihydrate, vaborbactam	Vabomere	no	2017-08-29	meropenem; vaborbactam	vabomere	no
122	122	J01DI02	2012-08-22	ceftaroline fosamil	Zinforo	no	2010-10-29	ceftaroline fosamil	teflaro	no
123	123	J01DI54	2015-09-18	ceftolozane / tazobactam	Zerbaxa	no	2014-12-19	ceftolozane;tazobactam	zerbaxa	no
124	124	J01GB14	NA	0	0	9	2018-06-25	plazomicin	zemdri	no
125	125	J01MA23	NA	0	0	9	2017-06-19	delafloxacin meglumine	baxdela	no
126	126	J01XA03	2011-09-02	telavancin	Vibativ	no	NA	0	0	9
127	127	J01XA04	2015-02-19	dalbavancin	Xydalba	no	2014-05-23	dalbavancin hydrochloride	dalvance	no
128	128	J01XA05	2015-03-18	oritavancin	Orbactiv	no	2014-08-06	oritavancin diphosphate	orbactiv	no
129	129	J01XX11	2015-03-23	tedizolid phosphate	Sivextro	no	2014-06-20	tedizolid phosphate	sivextro	no
130	130	J01AA	NA	0	0	9	2018-10-02	omadacycline	nuzyra	no
131	131	J01AA13	2018-09-20	eravacycline	Xerava	no	2018-08-27	eravacycline	xerava	no
132	132	J01AA14	NA	0	0	9	2018-10-01	sarecycline	seysara	no
133	133	J02AC05	2015-10-15	isavuconazole	Cresemba	yes	2015-03-06	isavuconazonium sulfate	cresemba	yes
134	134	J04AK05	2014-03-05	bedaquiline fumarate	Sirturo	yes	2012-12-28	bedaquiline	sirturo	yes
135	135	J04AK06	2014-04-27	delamanid	Deltyba	yes	NA	0	0	9
136	136	J05AE11	2011-09-19	telaprevir	Incivo	no	2011-05-23	telaprevir	incivek	no
137	137	J05AE12	2011-07-18	boceprevir	Victrelis	no	2011-05-13	boceprevir	victrelis	no
138	138	J05AE14	2014-05-14	simeprevir	Olysio	no	2013-11-22	simeprevir	olysio	no
139	139	J05AG05	2011-11-28	Rilpivirine hydrochloride	Edurant	no	2011-05-20	rilpivirine	edurant	no
140	140	J05AG06	2018-11-22	Doravirine	Pifeltro/Delstrigo	no	2018-08-30	doravirine	pifeltro	no
141	141	J05AH03	2018-04-13	Peramivir	Alpivab	no	2014-12-19	peramivir	rapivab	no
142	142	J05AP07	2014-08-22	daclatasvir dihydrochloride	Daklinza	no	2015-07-24	daclatasvir dihydrochloride	daklinza	no
143	143	J05AP55	2016-07-06	sofosbuvir / velpatasvir	Epclusa	no	2016-06-28	sofosbuvir; velpatasvir	epclusa	no
144	144	J05AP56	2017-07-26	sofosbuvir / velpatasvir / voxilaprevi	Vosevi	no	2017-07-18	sofosbuvir; velpatasvir; voxilaprevir	vosevi	no
145	145	J05AP57	2017-07-26	glecaprevir / pibrentasvir	Maviret	no	2017-08-03	glecaprevir; pibrentasvir	mavyret	no
146	146	J05AR08	2011-11-27	emtricitabine / rilpivirine / tenofovir disoproxil	Eviplera	no	NA	0	0	9
147	147	J05AR09	2013-05-24	elvitegravir / cobicistat / emtricitabine / tenofovir disoproxil	Stribild	no	2012-08-27	cobicistat; elvitegravir; emtricitabine; tenofovir disoproxil fumarate	stribild	no
148	148	J05AR18	2015-11-19	elvitegravir / cobicistat / emtricitabine / tenofovir alafenamide	Genvoya	no	2015-11-05	cobicistat; elvitegravir; emtricitabine; tenofovir alafenamide fumarate	genvoya	no
149	149	J05AR20	2018-06-21	bictegravir, emtricitabine, tenofovir alafenamide, fumarate	Biktarvy	no	2018-02-07	bictegravir, embitcitabine, tenofovir alafenamide	biktarvy	no
150	150	J05AX12	2014-01-16	dolutegravir	Tivicay	no	2013-08-12	dolutegravir	tivicay	no
151	151	J05AX15	2014-01-16	sofosbuvir	Sovaldi	no	2013-12-06	sofosbuvir	sovaldi	no
152	152	J05AX18	2018-01-08	Letermovir	Prevymis	yes	2017-11-08	letermovir	prevymis	yes
153	153	J05AX23	NA	0	0	9	2018-03-06	ibalizumab-uiyk	trogarzo	yes
154	154	J05AX24	NA	0	0	9	2018-07-13	tecovirimat	tpoxx	yes
155	155	J05AX25	NA	0	0	9	2018-10-24	baloxavir marboxil	xofluza	no
156	156	J05AX65	2014-11-17	sofosbuvir / ledipasvir	Harvoni	no	2014-10-10	ledipasvir; sofosbuvir	harvoni	no
157	157	J05AX68	2016-07-22	elbasvir / grazoprevir	Zepatier	no	2016-01-28	elbasvir; grazoprevir	zepatier	no
158	158	J06BA02	NA	0	0	9	2012-12-19	immune globulin intravenous (human)	bivigam	no
159	159	J06BB18	NA	0	0	9	2012-12-14	raxibacumab	raxibacumab	yes
160	160	J06BB19	NA	0	0	9	2015-03-25	anthrax immune globulin intravenous (human)	anthrasil	yes
161	161	J06BB21	2017-01-18	bezlotoxumab	Zinplava	no	2016-10-21	bezlotoxumab	zinplava	no
162	162	J06BB22	NA	0	0	9	2016-03-18	obiltoxaximab	anthim	yes
163	163	J06AA	NA	0	0	9	2011-08-04	centruroides (scorpion) immune f(ab')2 (equine) injection	anascorp	yes
164	164	J06AA03	NA	0	0	9	2015-05-04	crotalidae immune f(ab')2 (equine)	anavip	yes
165	165	L01	2016-08-18	Allogeneic T cells genetically modified with a retroviral vector encoding for a truncated form of the human low affinity nerve growth factor receptor (LNGFR) and the herpes simplex I virus thymidine kinase (HSV-TK Mut2)	Zalmoxis	no	NA	0	0	9
166	166	L01	2018-08-22	tisagenlecleucel	Kymriah	yes	2017-08-30	tisagenlecleucel	kymriah	yes
167	167	L01BC08	2012-09-20	decitabine	Dacogen	yes	NA	0	0	9
168	168	L01BC53	2011-03-14	tegafur / gimeracil / oteracil	Teysuno	no	NA	0	0	9
169	169	L01BC59	2016-04-25	trifluridine / tipiracil hydrochloride	Lonsurf	no	2015-09-22	tipiracil hydrochloride; trifluridine	lonsurf	no
170	170	L01CD04	2011-03-17	cabazitaxel	Jevtana	no	2010-06-17	cabazitaxel	jevtana	no
171	171	L01CX01	NA	0	0	9	2015-10-23	trabectedin	yondelis	yes
172	172	L01DB11	2012-05-10	pixantrone dimaleate	Pixuvri	no	NA	0	0	9
173	173	L01X	2018-08-23	axicabtagene ciloleucel	Yescarta	yes	2017-10-18	axicabtagene ciloleucel	yescarta	yes
174	174	L01XC05	2018-04-19	gemtuzumab ozogamicin	Mylotarg	yes	NA	0	0	9
175	175	L01XC10	2010-04-19	ofatumumab	Arzerra	no	NA	0	0	9
176	176	L01XC11	2011-07-12	ipilimumab	Yervoy	no	2011-03-25	ipilimumab	yervoy	yes
177	177	L01XC12	2012-10-25	brentuximab vedotin	Adcetris	yes	2011-08-19	brentuximab vedotin	adcetris	yes
178	178	L01XC13	2013-03-04	pertuzumab	Perjeta	no	2012-06-08	pertuzumab	perjeta	no
179	179	L01XC14	2013-11-15	trastuzumab emtansine	Kadcyla	no	2013-02-22	ado-trastuzumab emtansine	kadcyla	no
180	180	L01XC15	2014-07-22	obinutuzumab	Gazyvaro	yes	2013-11-01	obinutuzumab	gazyva	yes
181	181	L01XC16	2015-08-14	dinutuximab	Unituxin	no	2015-03-10	dinutuximab	unituxin	yes
182	182	L01XC17	2015-06-19	nivolumab	Opdivo	no	2014-12-22	nivolumab	opdivo	yes
183	183	L01XC18	2015-07-17	pembrolizumab	Keytruda	no	2014-09-04	pembrolizumab	keytruda	yes
184	184	L01XC19	2015-11-23	blinatumomab	Blincyto	yes	2014-12-03	blinatumomab	blincyto	yes
185	185	L01XC21	2014-12-19	ramucirumab	Cyramza	no	2014-04-21	ramucirumab	cyramza	yes
186	186	L01XC22	2016-02-15	necitumumab	Portrazza	no	2015-11-24	necitumumab	portrazza	yes
187	187	L01XC23	2016-05-11	elotuzumab	Empliciti	no	2015-11-30	elotuzumab	empliciti	yes
188	188	L01XC24	2016-05-20	daratumumab	Darzalex	yes	2015-11-16	daratumumab	darzalex	yes
189	189	L01XC25	2018-11-22	Mogamulizumab	Poteligeo	yes	2018-08-08	mogamulizumab-kpkc	poteligeo	yes
190	190	L01XC26	2017-06-28	inotuzumab ozogamicin	Besponsa	yes	2017-08-17	inotuzumab ozogamicin	besponsa	yes
191	191	L01XC27	2016-11-09	olaratumab	Lartruvo	no	2016-10-19	olaratumab	lartruvo	yes
192	192	L01XC28	2018-09-21	durvalumab	Imfinzi	no	2017-05-01	durvalumab	imfinzi	no
193	193	L01XC31	2017-09-18	avelumab	Bavencio	no	2017-03-23	avelumab	bavencio	yes
194	194	L01XC32	2017-09-20	atezolizumab	Tecentriq	no	2016-05-18	atezolizumab	tecentriq	no
195	195	L01XC33	NA	0	0	9	2018-09-28	cemiplimab-rwlc	libtayo	no
196	196	L01XD07	2017-11-10	padeliporfin di-potassium	Tookad	no	NA	0	0	9
197	197	L01XE	NA	0	0	9	2018-09-24	duvelisib	copiktra	yes
198	198	L01XE11	2010-06-14	pazopanib	Votrient	no	NA	0	0	9
199	199	L01XE12	2012-02-16	vandetanib	Caprelsa	no	2011-04-06	vandetanib	caprelsa	yes
200	200	L01XE13	2013-09-25	afatinib	Giotrif	no	2013-07-12	afatinib	gilotrif	yes
201	201	L01XE14	2013-03-26	bosutinib (as monohydrate)	Bosulif	no	2012-09-04	bosutinib monohydrate	bosulif	yes
202	202	L01XE15	2012-02-17	vemurafenib	Zelboraf	no	2011-08-17	vemurafenib	zelboraf	yes
203	203	L01XE16	2012-10-23	crizotinib	Xalkori	no	2011-08-26	crizotinib	xalkori	yes
204	204	L01XE17	2012-09-03	axitinib	Inlyta	no	2012-01-27	axitinib	inlyta	no
205	205	L01XE18	2012-08-23	ruxolitinib	Jakavi	no	2011-11-16	ruxolitinib	jakafi	yes
206	206	L01XE21	2013-08-26	regorafenib	Stivarga	no	2012-09-27	regorafenib	stivarga	no
207	207	L01XE23	2013-08-26	dabrafenib	Tafinlar	no	2013-05-29	dabrafenib mesylate	tafinlar	yes
208	208	L01XE24	2013-07-01	ponatinib	Iclusig	yes	2012-12-14	ponatinib	iclusig	yes
209	209	L01XE25	2014-06-30	trametinib	Mekinist	no	2013-05-29	trametinib	mekinist	yes
210	210	L01XE26	2014-03-21	cabozantinib	Cometriq	yes	2012-11-29	cabozantinib s-malate	cometriq	yes
211	211	L01XE27	2014-10-21	ibrutinib	Imbruvica	yes	2013-11-13	ibrutinib	imbruvica	yes
212	212	L01XE28	2015-05-06	ceritinib	Zykadia	no	2014-04-29	ceritinib	zykadia	yes
213	213	L01XE29	2015-05-28	lenvatinib	Lenvima	no	2015-02-13	lenvatinib mesylate	lenvima	yes
214	214	L01XE31	2014-11-21	nintedanib	Vargatef	no	2014-10-15	nintedanib	ofev	yes
215	215	L01XE33	2016-11-09	palbociclib	Ibrance	no	2015-02-03	palbociclib	ibrance	no
216	216	L01XE34	2017-08-24	tivozanib	Fotivda	no	NA	0	0	9
217	217	L01XE35	2016-02-01	osimertinib mesylate	Tagrisso	no	2015-11-13	osimertinib mesylate	tagrisso	yes
218	218	L01XE36	2017-02-16	alectinib hydrochloride	Alecensa	no	2015-12-11	alectinib	alecensa	yes
219	219	L01XE38	2015-11-20	cobimetinib	Cotellic	no	2015-11-10	cobimetinib fumarate	cotellic	yes
220	220	L01XE39	2017-09-18	midostaurin	Rydapt	yes	2017-04-28	midostaurin	rydapt	yes
221	221	L01XE41	2018-09-20	binimetinib	Mektovi	no	2018-06-27	binimetinib	mektovi	yes
222	222	L01XE42	2017-08-22	ribociclib succinate	Kisqali	no	2017-03-13	ribociclib succinate	kisqali	no
223	223	L01XE43	2018-11-22	brigatinib	Alunbrig	no	2017-04-28	brigatinib	alunbrig	yes
224	224	L01XE44	NA	0	0	9	2018-11-02	lorlatinib	lorbrena	yes
225	225	L01XE45	2018-08-31	neratinib	Nerlynx	no	2017-07-17	neratinib maleate	nerlynx	no
226	226	L01XE46	2018-09-19	Encorafenib	Braftovi	no	2018-06-27	encorafenib	braftovi	yes
227	227	L01XE47	NA	0	0	9	2018-09-27	dacomitinib	vizimpro	yes
228	228	L01XE50	2018-09-26	abemaciclib	Verzenios	no	2017-09-28	abemaciclib	verzenio	no
229	229	L01XE51	NA	0	0	9	2017-10-31	acalabrutinib	calquence	yes
230	230	L01XE53	NA	0	0	9	2018-11-26	larotrectinib	vitrakvi	yes
231	231	L01XE54	NA	0	0	9	2018-11-28	gilteritinib	xospata	yes
232	232	L01XX02	NA	0	0	9	2018-12-20	calaspargase pegol-mknl	asparlas	yes
233	233	L01XX02	NA	0	0	9	2011-11-18	asparaginase erwinia chrysanthemi	erwinaze	yes
234	234	L01XX09	NA	0	0	9	2014-03-19	miltefosine	impavido	yes
235	235	L01XX40	NA	0	0	9	2012-10-26	omacetaxine mepesuccinate	synribo	yes
236	236	L01XX41	2011-03-17	eribulin mesylate	Halaven	no	2010-11-15	eribulin mesylate	halaven	no
237	237	L01XX42	2015-08-28	panobinostat	Farydak	yes	2015-02-23	panobinostat lactate	farydak	yes
238	238	L01XX43	2013-07-12	vismodegib	Erivedge	no	2012-01-30	vismodegib	erivedge	no
239	239	L01XX45	2015-11-19	carfilzomib	Kyprolis	yes	2012-07-20	carfilzomib	kyprolis	yes
240	240	L01XX46	2014-12-16	olaparib	Lynparza	no	2014-12-19	olaparib	lynparza	yes
241	241	L01XX47	2014-09-18	idelalisib	Zydelig	no	2014-07-23	idelalisib	zydelig	yes
242	242	L01XX48	2015-08-14	sonidegib	Odomzo	no	2015-07-24	sonidegib phosphate	odomzo	no
243	243	L01XX49	NA	0	0	9	2014-07-03	belinostat	beleodaq	yes
244	244	L01XX50	2016-11-21	ixazomib citrate	Ninlaro	yes	2015-11-20	ixazomib citrate	ninlaro	yes
245	245	L01XX51	2015-12-16	talimogene laherparepvec	Imlygic	no	2015-10-27	talimogene laherparepvec	imlygic	yes
246	246	L01XX52	2016-12-04	venetoclax	Venclyxto	no	2016-04-11	venetoclax	venclexta	yes
247	247	L01XX54	2017-11-16	niraparib tosylate monohydrate	Zejula	yes	2017-03-27	niraparib tosylate	zejula	yes
248	248	L01XX55	2018-05-23	rucaparib camsylate	Rubraca	no	2016-12-19	rucaparib camsylate	rubraca	yes
249	249	L01XX59	NA	0	0	9	2017-08-01	enasidenib mesylate	idhifa	yes
250	250	L01XX60	NA	0	0	9	2018-10-16	talazoparib	talzenna	no
251	251	L01XX61	NA	0	0	9	2017-09-14	copanlisib dihydrochloride	aliqopa	yes
252	252	L01XX62	NA	0	0	9	2018-07-20	ivosidenib	tibsovo	yes
253	253	L01XX63	NA	0	0	9	2018-11-21	glasdegib	daurismo	yes
254	254	L01XX67	NA	0	0	9	2018-12-21	tagraxofusp-erzs	elzonris	yes
255	255	L02BB04	2013-06-21	enzalutamide	Xtandi	no	2012-08-31	enzalutamide	xtandi	no
256	256	L02BB05	NA	0	0	9	2018-02-14	apalutamide	erleada	no
257	257	L02BX03	2011-09-05	abiraterone acetate	Zytiga	no	2011-04-28	abiraterone acetate	zytiga	no
258	258	L03	2016-05-26	autologous CD34+ enriched cell fraction that contains CD34+ cells transduced with retroviral vector that encodes for the human adenosine deaminase (ADA) cDNA sequence from human haematopoietic stem/progenitor (CD34+) cells	Strimvelis	yes	NA	0	0	9
259	259	L03AB13	2014-07-17	peginterferon beta-1a	Plegridy	no	2014-08-15	peginterferon beta-1a	plegridy	no
260	260	L03AX21	NA	0	0	9	2018-10-05	elapegademase-lvlr	revcovi	yes
261	261	L03AA14	2013-07-25	lipegfilgrastim	Lonquex	no	NA	0	0	9
262	262	L04	2018-03-23	darvadstrocel	Alofisel	yes	NA	0	0	9
263	263	L04AC07	NA	0	0	9	2010-01-08	tocilizumab	actemra	no
264	264	L04AC10	2015-01-14	secukinumab	Cosentyx	no	2015-01-21	secukinumab	cosentyx	no
265	265	L04AC11	2014-05-22	siltuximab	Sylvant	yes	2014-04-23	siltuximab	sylvant	yes
266	266	L04AC12	2017-07-17	brodalumab	Kyntheum	no	2017-02-15	brodalumab	siliq	no
267	267	L04AC13	2016-04-25	ixekizumab	Taltz	no	2016-03-22	ixekizumab	taltz	no
268	268	L04AC14	2017-06-23	sarilumab	Kevzara	no	2017-05-22	sarilumab	kevzara	no
269	269	L04AC16	2017-11-10	guselkumab	Tremfya	no	2017-07-13	guselkumab	tremfya	no
270	270	L04AC17	2018-09-17	tildrakizumab	Ilumetri	no	2018-03-20	tildrakizumab	ilumya	no
271	271	L04AX05	2011-02-27	pirfenidone	Esbriet	yes	2014-10-15	pirfenidone	esbriet	yes
272	272	L04AX06	2013-08-05	pomalidomide	Imnovid	yes	2013-02-08	pomalidomide	pomalyst	yes
273	273	L04AX07	NA	0	0	9	2013-03-27	dimethyl fumarate	tecfidera	no
274	274	L04AA	NA	0	0	9	2018-09-13	moxetumomab pasudotox-tdfk	lumoxiti	yes
275	275	L04AA26	2011-07-13	belimumab	Benlysta	no	2011-03-09	belimumab	benlysta	no
276	276	L04AA27	2011-03-17	fingolimod hydrochloride	Gilenya	no	2010-09-21	fingolimod	gilenya	no
277	277	L04AA28	2011-06-17	belatacept	Nulojix	no	2011-06-15	belatacept	nulojix	yes
278	278	L04AA29	2017-03-21	tofacitinib citrate	Xeljanz	no	2012-11-06	tofacitinib citrate	xeljanz	no
279	279	L04AA31	2013-08-26	teriflunomide	Aubagio	no	2012-09-12	teriflunomide	aubagio	no
280	280	L04AA32	2015-01-15	apremilast	Otezla	no	2014-03-21	apremilast	otezla	no
281	281	L04AA33	2014-05-22	vedolizumab	Entyvio	no	2014-05-20	vedolizumab	entyvio	no
282	282	L04AA36	2018-01-08	ocrelizumab	Ocrevus	no	2017-03-28	ocrelizumab	ocrevus	no
283	283	L04AA37	2017-02-13	baricitinib	Olumiant	no	2018-05-31	baricitinib	olumiant	no
284	284	L04AA39	NA	0	0	9	2018-11-20	emapalumab-lzsg	gamifant	yes
285	285	L04AA43	NA	0	0	9	2018-12-21	ravulizumab-cwvz	ultomiris	yes
286	286	M04AB05	2016-02-18	lesinurad	Zurampic	no	2015-12-22	lesinurad	zurampic	no
287	287	M04AX02	2013-01-08	pegloticase	Krystexxa	no	2010-09-14	pegloticase	krystexxa	yes
288	288	M05BX04	2010-05-26	denosumab	Prolia	no	2010-06-01	denosumab	prolia	no
289	289	M05BX05	2018-02-19	Burosumab	Crysvita	yes	2018-04-17	burosumab-twza	crysvita	yes
290	290	M09AB02	2011-02-28	collagenase clostridium histolyticum	Xiapex	no	2010-02-02	collagenase clostridium histolyticum	xiaflex	yes
291	291	M09AX02	2017-07-10	spheroids of human autologous matrix-associated chondrocytes	Spherox	no	NA	0	0	9
292	292	M09AX03	2014-07-31	ataluren	Translarna	yes	NA	0	0	9
293	293	M09AX06	NA	0	0	9	2016-09-19	eteplirsen	exondys	yes
294	294	M09AX07	2017-05-30	nusinersen sodium	Spinraza	yes	2016-12-23	nusinersen sodium	spinraza	yes
295	295	N02BG10	NA	0	0	9	2018-06-25	cannabidiol	epidiolex	yes
296	296	N02CX07	2018-07-26	erenumab	Aimovig	no	2018-05-17	erenumab-aooe	aimovig	no
297	297	N02CX08	2018-11-14	Galcanezumab	Emgality	no	2018-09-27	galcanezumab-gnlm	emgality	no
298	298	N02CX09	NA	0	0	9	2018-09-14	fremanezumab-vfrm	ajovy	no
299	299	N03AF04	NA	0	0	9	2013-11-08	eslicarbazepine acetate	aptiom	no
300	300	N03AX12	NA	0	0	9	2011-04-06	gabapentin enacarbil	horizant	no
301	301	N03AX17	NA	0	0	9	2018-08-20	stiripentol	diacomit	yes
302	302	N03AX21	2011-03-27	retigabine	Trobalt	no	2011-06-10	ezogabine	potiga	no
303	303	N03AX22	2012-07-23	perampanel	Fycompa	no	2012-10-22	perampanel	fycompa	no
304	304	N03AX23	2016-01-13	brivaracetam	Briviact	no	2016-02-18	brivaracetam	briviact	no
305	305	N04BD03	2015-02-23	safinamide	Xadago	no	2017-03-21	safinamide mesylate	xadago	no
306	306	N04BX04	2016-06-24	opicapone	Ongentys	no	NA	0	0	9
307	307	N05AE05	2014-03-20	lurasidone	Latuda	no	2010-10-28	lurasidone hydrochloride	latuda	no
308	308	N05AH05	2010-09-01	asenapine maleate†	Sycrest	no	NA	0	0	9
309	309	N05AX12	NA	0	0	9	2015-10-05	aripiprazole lauroxil	aristada	no
310	310	N05AX15	2017-07-13	cariprazine hydrochloride	Reagila	no	2015-09-17	cariprazine hydrochloride	vraylar	no
311	311	N05AX16	2018-07-26	brexpiprazole	Rxulti	no	2015-07-10	brexpiprazole	rexulti	no
312	312	N05AX17	NA	0	0	9	2016-04-29	pimavanserin tartrate	nuplazid	no
313	313	N05BA09	NA	0	0	9	2011-10-21	clobazam	onfi	yes
314	314	N05CH03	2015-07-03	tasimelteon	Hetlioz	yes	2014-01-31	tasimelteon	hetlioz	yes
315	315	N05CM19	NA	0	0	9	2014-08-13	suvorexant	belsomra	no
316	316	N06AX24	NA	0	0	9	2011-01-21	vilazodone hydrochloride	viibryd	no
317	317	N06AX26	2013-12-18	vortioxetine	Brintellix	no	2013-09-30	vortioxetine	brintellix	no
318	318	N07	2018-07-05	inotersen sodium	Tegsedi	yes	2018-10-05	inotersen	tegsedi	yes
319	319	N07BB05	2013-02-24	nalmefene hydrochloride dihydrate	Selincro	no	NA	0	0	9
320	320	N07BC04	NA	0	0	9	2018-05-16	lofexidine hydrochloride	lucemyra	no
321	321	N07XX	NA	0	0	9	2017-04-03	deutetrabenazine	austedo	yes
322	322	N07XX05	NA	0	0	9	2018-11-28	amifampridine	firdapse	yes
323	323	N07XX07	2011-07-20	fampridine	Fampyra	no	2010-01-22	dalifampridine	ampyra	yes
324	324	N07XX08	2011-11-16	tafamidis	Vyndaqel	yes	NA	0	0	9
325	325	N07XX11	2016-03-31	pitolisant	Wakix	yes	NA	0	0	9
326	326	N07XX12	2018-08-27	patisiran sodium	Onpattro	yes	2018-08-10	patisiran	onpattro	yes
327	327	N07XX13	NA	0	0	9	2017-04-11	valbenazine tosylate	ingrezza	no
328	328	N07XX14	NA	0	0	9	2017-05-05	edaravone	radicava	yes
329	329	P01AB07	NA	0	0	9	2017-09-15	secnidazole	solosec	no
330	330	P01BA07	NA	0	0	9	2018-07-20	tafenoquine	krintafel	yes
331	331	P01BF05	2011-10-27	piperaquine tetraphosphate / dihydroartemisinin	Eurartesim	no	NA	0	0	9
332	332	P01CA02	NA	0	0	9	2017-08-29	benznidazole	benznidazole	yes
333	333	P03A	NA	0	0	9	2011-01-18	spinosad	natroba	no
334	334	R03AC18	NA	0	0	9	2011-07-01	indacaterol	arcapta neohaler	no
335	335	R03AC19	NA	0	0	9	2017-12-19	olodaterol hydrochloride	striverdi	yes
336	336	R03AK10	2013-11-13	fluticasone furoate / vilanterol	Relvar Ellipta	no	2013-05-10	fluticasone furoate/vilanterol inhalation powder	breo ellipta	no
337	337	R03AL03	NA	0	0	9	2013-12-18	umeclidinium /vilanterol	anoro ellipta	no
338	338	R03BB05	2012-07-20	aclidinium bromide	Genuair (Eklira, Bretaris)	no	2012-07-23	aclidinium bromide	tudorza pressair	no
339	339	R03BB07	2014-04-28	umeclidinium bromide	Incruse	no	NA	0	0	9
340	340	R03BB08	NA	0	0	9	2018-11-09	revefenacin	yupelri	no
341	341	R03DX07	2010-07-05	roflumilast	Daxas	no	2011-02-28	roflumilast	daliresp	no
342	342	R03DX08	2016-08-15	reslizumab	Cinqaero	no	2016-03-23	reslizumab	cinqair	no
343	343	R03DX09	2015-12-01	mepolizumab	Nucala	no	2015-11-04	mepolizumab	nucala	no
344	344	R03DX10	2018-01-08	benralizumab	Fasenra	no	2017-11-14	benralizumab	fasenra	no
345	345	R07AX02	2012-07-22	ivacaftor	Kalydeco	yes	2012-01-31	ivacaftor	kalydeco	yes
346	346	R07AX30	2015-11-18	lumacaftor / ivacaftor	Orkambi	no	2015-07-02	ivacaftor; lumacaftor	orkambi	yes
347	347	R07AX31	2018-10-31	tezacaftor, ivacaftor	Symkevi	yes	2018-02-12	tezacaftor; ivacaftor	symdeko	yes
348	348	R07AA30	NA	0	0	9	2012-03-06	lucinactant	surfaxin	no
349	349	S01AE	NA	0	0	9	2014-12-17	finafloxacin	xtoro	no
350	350	S01BC11	2011-05-18	bromfenac sodium sesquihydrate	Yellox	no	NA	0	0	9
351	351	S01EE	NA	0	0	9	2017-11-02	latanoprostene bunod	vyzulta	no
352	352	S01EE05	NA	0	0	9	2012-02-10	tafluprost	zioptan	no
353	353	S01EX05	NA	0	0	9	2017-12-18	netarsudil	rhopressa	no
354	354	S01GX11	NA	0	0	9	2010-07-28	alcaftadine	lastacaft	no
355	355	S01LA05	2012-11-21	aflibercept	Eylea	no	2011-11-18	aflibercept	eylea	no
356	356	S01XA19	2015-02-17	ex vivo expanded autologous human corneal epithelial cells containing stem cells	Holoclar	yes	NA	0	0	9
357	357	S01XA22	2013-03-13	ocriplasmin	Jetrea	no	2012-10-17	ocriplasmin	jetrea	no
358	358	S01XA24	2017-07-06	recombinant human Nerve Growth factor (rhNGF)	Oxervate	yes	2018-08-22	cenegermin-bkbj	oxervate	yes
359	359	S01XA25	NA	0	0	9	2016-07-11	lifitegrast	xiidra	no
360	360	S01XA27	2018-11-22	voretigene neparvovec	Luxturna	yes	2017-12-19	voretigene neparvovec-rzy	luxturna	yes
361	361	V03AB35	NA	0	0	9	2015-12-15	sugammadex	bridion	no
362	362	V03AB37	2015-11-20	idarucizumab	Praxbind	no	2015-10-16	idarucizumab	praxbind	yes
363	363	V03AB38	NA	0	0	9	2018-05-03	coagulation factor xa [recombinant], inactivated-zhzo	andexxa	yes
364	364	V03AC02	NA	0	0	9	2011-10-14	deferiprone	ferriprox	yes
365	365	V03AE06	2013-01-21	colestilan	BindRen	no	NA	0	0	9
366	366	V03AE09	2017-07-19	patiromer sorbitex calcium	Veltassa	no	2015-10-21	patiromer sorbitex calcium	veltassa	no
367	367	V03AE10	2018-03-22	sodium zirconium cyclosilicate	Lokelma	no	2018-05-18	sodium zirconium cyclosilicate	lokelma	no
368	368	V03AF09	NA	0	0	9	2012-01-17	glucarpidase	voraxaze	yes
369	369	V04CD06	NA	0	0	9	2017-12-20	macimorelin	macrilen	yes
370	370	V08CA02	NA	0	0	9	2013-03-20	gadoterate meglumine	dotarem	no
371	371	V08CA09	NA	0	0	9	2011-03-14	gadobutrol	gadavist	no
372	372	V08DA05	NA	0	0	9	2014-10-10	sulfur hexafluoride lipid-type a microspheres	lumason	no
373	373	V09AB03	NA	0	0	9	2011-01-14	ioflupane (123/i)	datscan	no
374	374	V09AX04	2014-08-22	flutemetamol (18F)	Vizamyl	no	2013-10-25	flutemetamol f 18	vizamyl	no
375	375	V09AX05	2013-01-14	florbetapir (18F)	Amyvid	no	2012-04-06	florbetapir f-18	amyvid	no
376	376	V09AX06	2014-02-20	florbetaben (18F)	Neuraceq	no	2014-03-19	florbetaben f-18	neuraceq	no
377	377	V09IA09	2014-11-19	tilmanocept	Lymphoseek	no	2013-03-13	technetium tc99m tilmanocept	lymphoseek	no
378	378	V09IX09	NA	0	0	9	2016-06-01	gallium dotatate ga-68	netspot	yes
379	379	V09IX12	2017-05-21	fluciclovine (18F)	Axumin	no	2016-05-27	fluciclovine f-18	axumin	no
380	380	V10XX03	2013-11-13	radium Ra223 dichloride	Xofigo	no	2013-05-15	radium ra 223 dichloride	xofigo	no
381	381	V10XX04	2017-09-26	lutetium (177Lu) oxodotreotide	Lutathera	yes	2018-01-26	lutetium lu 177 dotatate	lutathera	yes
