# Supplementary material for: Mandatory requirements for pediatric drug development in the EU and the US for novel drugs—A comparative study
Source: Front Med (Lausanne). 2022 Oct 31;9:1009432. doi: 10.3389/fmed.2022.1009432 (PMC9659631; doi:10.3389/fmed.2022.1009432)
Supplement: Supplementary file 2 [file Data_Sheet_2.CSV]

Product_ID	Indication_no	Condition	Evaluated_in_the_EU	Evaluated_in_US	Granted_indication_in_EU	Granted_indication_in_US	PDCO_decision	Waiver_in_Adolescent_EU	Waiver_in_Children_EU	Waiver_in_Toddlers_and_infants_EU	Waiver_in_Term_newborn_EU	FDA_decision	Waiver_in_Adolescent_US	Waiver_in_Children_US	Waiver_in_Toddlers_and_infants_US	Waiver_in_Term_newborn_US
1	1	Chemotherapy-induced nausea and vomiting	1	1	1	1	2	0	0	1	1	1	NA	NA	NA	NA
2	1	Chemotherapy-induced nausea and vomiting	1	1	1	1	3	1	1	1	1	1	NA	NA	NA	NA
3	1	Bile acid synthesis disorders	0	0	0	1	0	0	0	0	0	4	0	0	0	0
3	1	Peroxisomal disorders	0	0	0	1	0	0	0	0	0	4	0	0	0	0
4	1	Primary biliary cholangitis (PBC)	1	0	1	1	3	1	1	1	1	4	0	0	0	0
4	2	Biliary atresia (a severe neonatal disease)	1	0	0	0	1	NA	NA	NA	NA	0	0	0	0	0
5	1	Preparation for colonoscopy	0	1	0	1	0	0	0	0	0	2	0	0	1	1
6	1	Opioid-induced constipation	1	1	1	1	2	0	0	1	1	3	1	1	1	1
7	1	Opioid-induced constipation (OIC)	0	1	0	1	0	0	0	0	0	3	1	1	1	1
8	2	Irritable bowel syndrome with constipation	1	1	1	1	2	0	0	1	1	2	0	1	1	1
8	1	Chronic idiopathic constipation	1	1	0	1	2	0	0	1	1	2	0	0	1	1
9	1	Chronic idiopathic constipation	0	1	0	1	0	0	0	0	0	2	0	0	0	1
10	1	Chronic idiopathic constipation (CIC)	0	1	0	1	0	0	0	0	0	2	0	0	1	1
11	1	Irritable bowel syndrome with diarrhea (IBS-D)	1	1	1	1	2	0	1	1	1	2	0	1	1	1
12	1	Non-infectious diarrhea caused by HIV/AIDS on antiretroviral therapy.	0	1	0	1	0	0	0	0	0	2	0	0	0	1
13	1	Clostridium difficile	1	1	1	1	1	NA	NA	NA	NA	2	0	0	1	1
14	1	Travelers’ diarrhea caused by noninvasive strains of Escherichia coli	0	1	0	1	0	0	0	0	0	1	NA	NA	NA	NA
15	1	Chronic weight management	0	1	0	1	0	0	0	0	0	2	0	1	1	1
16	1	Type 1 diabetes mellitus	1	1	1	1	2	0	0	1	1	2	0	0	1	1
16	2	Type 2 diabetes mellitus	1	1	1	1	2	0	1	1	1	2	0	1	1	1
17	1	Type 2 diabetes mellitus	1	1	1	1	2	0	1	1	1	2	0	1	1	1
18	1	Type 2 diabetes mellitus	1	1	1	1	2	0	1	1	1	2	0	1	1	1
19	1	Type 2 diabetes mellitus	0	1	0	1	0	0	0	0	0	2	0	1	1	1
20	1	Type 2 diabetes mellitus	1	1	1	1	2	0	1	1	1	2	0	1	1	1
21	1	Type 2 diabetes mellitus	1	1	1	1	2	0	1	1	1	2	0	1	1	1
22	1	Type 2 diabetes mellitus	1	1	1	1	2	0	1	1	1	2	0	1	1	1
23	1	Type 2 diabetes mellitus	1	1	1	1	2	0	1	1	1	2	0	1	1	1
24	1	Type 2 diabetes mellitus	1	1	1	1	2	0	1	1	1	2	0	1	1	1
25	1	Type 2 diabetes mellitus	1	1	1	1	2	0	1	1	1	2	0	1	1	1
26	1	Type 2 diabetes mellitus	1	1	1	1	2	0	1	1	1	2	0	1	1	1
27	1	Type 2 diabetes mellitus	1	1	1	1	2	0	1	1	1	2	0	1	1	1
28	1	Gaucher Disease, Types 3	1	0	0	0	2	0	0	1	1	0	0	0	0	0
28	3	Gaucher Disease, Types 1	1	0	1	1	2	0	0	1	1	4	0	0	0	0
28	2	Gaucher Disease, Type 2	1	0	0	0	3	1	1	1	1	0	0	0	0	0
29	1	Type 1 Gaucher disease	0	0	0	1	0	0	0	0	0	4	0	0	0	0
30	1	Mucopolysaccharidosis, type IVA (Morquio A Syndrome)	1	0	1	1	1	NA	NA	NA	NA	4	0	0	0	0
31	1	Hypophosphatasia	1	0	1	1	1	NA	NA	NA	NA	4	0	0	0	0
32	1	Lysosomal acid lipase deficiency	1	0	1	1	1	NA	NA	NA	NA	4	0	0	0	0
33	1	Alpha-mannosidosis	1	0	1	0	1	NA	NA	NA	NA	0	0	0	0	0
34	1	Neuronal Ceroid Lipofuscinosis type 2	1	0	1	1	1	NA	NA	NA	NA	4	0	0	0	0
35	1	Mucopolysaccharidosis type VII	1	0	1	1	1	NA	NA	NA	NA	4	0	0	0	0
36	1	Phenylketonuria (PKU)	0	0	0	1	0	0	0	0	0	4	0	0	0	0
37	1	Short bowel syndrome	1	0	1	1	2	0	1	1	1	4	0	0	0	0
38	1	Urea cycle disorders (UCDs)	1	0	1	0	1	NA	NA	NA	NA	0	0	0	0	0
39	1	Gaucher diseaseType 1	1	0	0	0	2	0	0	1	1	0	0	0	0	0
39	3	Gaucher disease Type 3	1	0	1	1	2	0	0	1	1	4	0	0	0	0
39	2	Gaucher diseaseType 2	1	0	0	0	3	1	1	1	1	0	0	0	0	0
40	1	Hereditary orotic aciduria	0	0	0	1	0	0	0	0	0	4	0	0	0	0
41	1	Fabry disease	1	0	1	1	2	0	0	1	1	4	0	0	0	0
42	1	Carcinoid syndrome	1	0	1	1	3	1	1	1	1	4	0	0	0	0
43	1	Acute hyperammonemia	0	0	0	1	0	0	0	0	0	4	0	0	0	0
44	1	Lipodystrophy	1	0	1	1	1	NA	NA	NA	NA	4	0	0	0	0
45	1	Vaso-occlusive crises in paediatric patients with sickle cell disease	1	0	0	0	1	NA	NA	NA	NA	0	0	0	0	0
45	2	Acute coronary syndrome	1	1	1	1	3	1	1	1	1	3	1	1	1	1
46	1	Thrombotic cardiovascular events	1	1	1	1	1	NA	NA	NA	NA	3	1	1	1	1
47	1	Thrombotic cardiovascular events	1	1	1	1	2	0	1	1	1	3	1	1	1	1
48	1	Pulmonary arterial hypertension	1	0	1	1	2	0	1	1	1	4	0	0	0	0
49	1	Stroke and systemic embolism in patients with non-valvular atrial fibrillation	0	1	0	1	0	0	0	0	0	3	1	1	1	1
50	1	Venous thromboembolism (VTE)	0	1	0	1	0	0	0	0	0	2	0	0	1	1
51	1	Embolic and thrombotic events, venous	0	1	0	1	0	0	0	0	0	3	1	1	1	1
52	3	Stroke in patients with nonvalvular atrial fibrillation.	0	1	0	1	0	0	0	0	0	3	1	1	1	1
52	4	Prevention of TE in pediatric patients (birth to below 18 years old) with cardiac disease	1	0	0	0	1	NA	NA	NA	NA	0	0	0	0	0
52	3	Prevention of VTE in pediatric patients (birth to below 18 years old) with indwelling central venous catheters (CVC).	1	0	1	0	1	NA	NA	NA	NA	0	0	0	0	0
52	1	Venous embolism and thrombosis	1	0	1	0	3	1	1	1	1	0	0	0	0	0
52	2	Arterial embolism and thrombosis	1	1	0	1	1	NA	NA	NA	NA	3	1	1	1	1
53	1	Arterial embolism and thrombosis	1	1	1	1	1	NA	NA	NA	NA	1	NA	NA	NA	NA
53	2	Venous thromboembolism	1	1	1	1	1	NA	NA	NA	NA	1	NA	NA	NA	NA
54	1	Hepatic veno-occlusive disease (VOD), also known as sinusoidal obstruction syndrome (SOS), with renal or pulmonary dysfunction following hematopoietic stem cell transplantation (HSCT).	0	0	0	1	0	0	0	0	0	4	0	0	0	0
55	1	Acquired thrombotic thrombocytopenic purpura (aTTP)	1	0	1	0	1	NA	NA	NA	NA	0	0	0	0	0
65	1	Congenital Factor XIII deficiency	0	0	0	1	0	0	0	0	0	4	0	0	0	0
66	1	Bleeding caused by congenital factor XIII A-subunit deficiency	1	0	1	1	3	1	1	1	1	4	0	0	0	0
67	1	Bleeding caused by hereditary Factor X deficiency	0	0	0	1	0	0	0	0	0	4	0	0	0	0
68	1	Acquired haemophilia A	1	0	1	1	3	1	1	1	1	4	0	0	0	0
69	1	Idiopathic Thrombocytopenia Purpura (ITP)	1	0	1	0	2	0	0	1	1	0	0	0	0	0
71	1	Thrombocytopenia in chronic liver disease	0	1	0	1	0	0	0	0	0	3	1	1	1	1
72	1	Thrombocytopenia in chronic liver disease	0	1	0	1	0	0	0	0	0	2	0	0	1	1
73	1	Thrombocytopenia in adult patients with chronic immune thrombocytopenia	0	0	0	1	0	0	0	0	0	4	0	0	0	0
74	1	Iron deficiency with chronic kidney disease (CKD).	1	0	1	0	1	NA	NA	NA	NA	0	0	0	0	0
75	1	Anemia	0	1	0	1	0	0	0	0	0	2	0	0	1	1
77	1	Acute attacks of hereditary angioedema	0	0	0	1	0	0	0	0	0	4	0	0	0	0
78	1	Hereditary angioedema (HAE)	1	0	1	1	2	0	0	1	1	4	0	0	0	0
79	1	Hereditary angioedema (HAE)	1	0	1	1	2	0	0	1	1	4	0	0	0	0
76	1	Parenteral nutrition-associated cholestasis	0	0	0	1	0	0	0	0	0	4	0	0	0	0
80	1	Atrial fibrillation	1	0	1	0	3	1	1	1	1	0	0	0	0	0
81	1	Symptomatic neurogenic orthostatic hypotension	0	0	0	1	0	0	0	0	0	4	0	0	0	0
82	1	Increase blood pressure (hypotension) effected by septic or other distributive shock	0	1	0	1	0	0	0	0	0	1	NA	NA	NA	NA
83	1	Chronic heart failure	0	1	0	1	0	0	0	0	0	3	1	1	1	1
84	1	Myocardial perfusion disturbances	1	0	1	0	1	NA	NA	NA	NA	0	0	0	0	0
85	1	Pulmonary arterial hypertension	1	0	1	1	1	NA	NA	NA	NA	4	0	0	0	0
85	2	Systemic sclerosis	1	0	0	0	3	1	1	1	1	0	0	0	0	0
85	3	Idiopathic pulmonary fibrosis	1	0	0	0	3	1	1	1	1	0	0	0	0	0
86	1	Pulmonary hypertension	1	0	1	1	1	NA	NA	NA	NA	4	0	0	0	0
87	1	Varicose veins	0	1	0	1	0	0	0	0	0	3	1	1	1	1
88	1	Hypertension	1	1	1	1	2	0	0	1	1	2	0	0	1	1
89	1	Heart failure	1	1	1	1	2	0	0	0	1	3	1	1	1	1
90	1	Homozygous familialhypercholesterolemia (HoFH).	0	0	0	1	0	0	0	0	0	4	0	0	0	0
91	1	Heterozygous familial hypercholesterolaemia	1	0	0	0	3	1	1	1	1	0	0	0	0	0
91	2	Homozygous familial hypercholesterolaemia	1	0	1	1	2	0	1	1	1	4	0	0	0	0
92	1	Heterozygous familial hypercholesterolemia.	1	1	1	1	2	0	1	1	1	2	0	1	1	1
92	2	Atherosclerotic cardiovascular disease	0	1	0	1	0	0	0	0	0	3	1	1	1	1
92	3	Homozygous familial hypercholesterolemia.	1	0	1	1	2	0	1	1	1	4	0	0	0	0
92	4	Mixed dyslipidaemia	1	0	1	0	3	1	1	1	1	0	0	0	0	0
93	1	Primary hypercholesterolaemia	1	1	1	1	2	0	1	1	1	2	0	1	1	1
93	2	Mixed dyslipidaemia	1	0	1	0	3	1	1	1	1	0	0	0	0	0
93	3	Atherosclerotic cardiovascular disease	0	1	0	1	0	0	0	0	0	3	1	1	1	1
94	1	Interdigital tinea pedis (foot)	0	1	0	1	0	0	0	0	0	2	0	1	1	1
94	2	Interdigital tinea cruris (groin)	0	1	0	1	0	0	0	0	0	2	0	1	1	1
94	3	Interdigital tinea corporis (body)	0	1	0	1	0	0	0	0	0	2	0	0	1	1
95	1	Onychomycosis of the toenails due to Trichophyton rubrum and Trichophyton mentagrophytes	0	1	0	1	0	0	0	0	0	2	0	1	1	1
96	1	Onychomycosis of the toenails due to Trichophyton rubrum or Trichophyton mentagrophytes.	0	1	0	1	0	0	0	0	0	2	0	1	1	1
97	1	Partial thickness wounds	1	0	1	0	1	NA	NA	NA	NA	0	0	0	0	0
98	1	Impetigo	0	1	0	1	0	0	0	0	0	2	0	0	1	1
99	1	Actinic keratosis	1	1	1	1	3	1	1	1	1	3	1	1	1	1
99	1	Squamous cell carcinoma	1	0	0	0	3	1	1	1	1	0	0	0	0	0
100	1	Atopic dermatitis	1	1	1	1	2	0	0	1	1	2	0	0	1	1
101	1	Atopic dermatitis	0	1	0	1	0	0	0	0	0	2	0	0	1	1
102	1	Improvement in the appearance of moderate to severe convexity or fullness associated with submental fat in adults.	0	1	0	1	0	0	0	0	0	3	1	1	1	1
103	1	Acquired, generalized hypoactive sexual desire disorder (HSDD)	0	1	0	1	0	0	0	0	0	3	1	1	1	1
104	1	Contraception	0	1	0	1	0	0	0	0	0	2	0	1	1	1
105	1	Prevention of pregnancy	0	1	0	1	0	0	0	0	0	2	0	1	1	1
106	1	Postmenopausal osteoporosis	0	1	0	1	0	0	0	0	0	3	1	1	1	1
107	1	Prevention of pregnancy	0	1	0	1	0	0	0	0	0	2	0	1	1	1
108	1	Hypogonadotrophic hypogonadism	1	0	1	0	2	0	1	1	1	0	0	0	0	0
109	1	Postmenopause	1	1	1	1	3	1	1	1	1	3	1	1	1	1
110	1	Treatment of idiopathic overactive bladder (neurogenic detrusor overactivity)	1	1	1	1	2	0	1	1	1	2	0	1	1	1
111	1	Erectile Dysfunction	1	1	1	1	3	1	1	1	1	3	1	1	1	1
112	1	Benign prostatic hyperplasia (BPH)	1	0	1	0	3	1	1	1	1	0	0	0	0	0
113	1	Reduction of excess abdominal fat in HIV-infected patients with lipodystrophy	0	1	0	1	0	0	0	0	0	3	1	1	1	1
114	1	Cushing's disease	1	0	1	1	3	1	1	1	1	4	0	0	0	0
114	2	Overproduction of pituitary ACTH	1	0	0	0	3	1	1	1	1	0	0	0	0	0
114	3	Pituitary dependant hyperadrenocorticism	1	0	0	0	3	1	1	1	1	0	0	0	0	0
114	4	Acromegaly and pituitary gigantism	1	0	0	0	3	1	1	1	1	0	0	0	0	0
115	1	Moderate to severe pain associated with endometriosis.	0	1	0	1	0	0	0	0	0	3	1	1	1	1
116	1	Duchenne Muscular Dystrophy	0	0	0	1	0	0	0	0	0	4	0	0	0	0
117	1	Postmenopausal women with osteoporosis at high risk for fracture.	0	1	0	1	0	0	0	0	0	3	1	1	1	1
118	1	Hyperparathyroidism	1	1	1	1	2	0	0	1	1	2	0	0	1	1
119	1	Hypocalcemia in patients with hypoparathyroidism	0	0	0	1	0	0	0	0	0	4	0	0	0	0
121	1	Urinary Tract Infection	1	1	1	1	1	NA	NA	NA	NA	1	NA	NA	NA	NA
122	1	Skin and soft tissue infections	1	1	1	1	1	NA	NA	NA	NA	1	NA	NA	NA	NA
122	2	Community acquired pneumonia	1	1	1	1	1	NA	NA	NA	NA	1	NA	NA	NA	NA
123	1	Acute pyelonephritis	1	0	1	0	1	NA	NA	NA	NA	0	0	0	0	0
123	2	Complicated Urinary tract infections	1	1	1	1	1	NA	NA	NA	NA	1	NA	NA	NA	NA
123	3	Complicated abdominal and gastrointestinal infections	1	1	1	1	1	NA	NA	NA	NA	1	NA	NA	NA	NA
124	1	Complicated Urinary Tract Infections (cUTI)	0	1	0	1	0	0	0	0	0	1	NA	NA	NA	NA
125	1	Acute Bacterial Skin and Skin Structure Infections (ABSSSI)	0	1	0	1	0	0	0	0	0	3	1	1	1	1
126	1	Complicated skin and skin structure infections (cSSSI)	1	0	1	0	1	NA	NA	NA	NA	0	0	0	0	0
126	2	Nosocomial pneumonia	1	0	1	0	1	NA	NA	NA	NA	0	0	0	0	0
127	1	Acute bacterial skin and skin structure infections	1	1	1	1	1	NA	NA	NA	NA	1	NA	NA	NA	NA
128	1	Acute Bacterial Skin and Skin Structure Infections (ABSSSI)	1	1	1	1	1	NA	NA	NA	NA	1	NA	NA	NA	NA
129	1	Acute Bacterial Skin and Skin Structure Infections (ABSSSI)	1	1	1	1	1	NA	NA	NA	NA	1	NA	NA	NA	NA
130	1	Community-Acquired Bacterial Pneumonia (CABP)	0	1	0	1	0	0	0	0	0	2	0	1	1	1
130	1	Acute Bacterial Skin and Skin Structure Infections (ABSSSI)	0	1	0	1	0	0	0	0	0	2	0	1	1	1
131	1	Complicated intra-abdominal infection	1	1	1	1	3	1	1	1	1	2	0	1	1	1
131	2	Urinary tract infection	1	0	0	0	3	1	1	1	1	0	0	0	0	0
132	1	Acne vulgaris	0	1	0	1	0	0	0	0	0	2	0	1	1	1
133	1	Invasive aspergillosis	1	0	1	1	1	NA	NA	NA	NA	4	0	0	0	0
133	2	Mucormycosis	1	0	1	0	1	NA	NA	NA	NA	0	0	0	0	0
134	1	Multi-drug resistant tuberculosis	1	0	1	1	1	NA	NA	NA	NA	4	0	0	0	0
135	1	Multidrug-resistant tuberculosis (MDR-TB)	1	0	1	0	1	NA	NA	NA	NA	0	0	0	0	0
136	1	Chronic viral hepatitis C	1	1	1	1	2	0	1	1	1	2	0	1	1	1
137	1	Chronic viral hepatitis C	1	1	1	1	2	0	1	1	1	2	0	1	1	1
138	1	Chronic viral hepatitis C	1	1	1	1	2	0	1	1	1	2	0	1	1	1
139	1	HIV-1 infection	1	1	1	1	2	0	0	1	1	1	NA	NA	NA	NA
140	1	HIV-1 infection	1	1	1	1	1	NA	NA	NA	NA	2	0	0	0	1
141	1	Influenza	1	1	1	1	1	NA	NA	NA	NA	1	NA	NA	NA	NA
142	1	Chronic hepatitis C	1	1	1	1	2	0	1	1	1	2	0	1	1	1
143	1	Chronic hepatitis C	1	1	1	1	2	0	1	1	1	2	0	1	1	1
144	1	Chronic hepatitis C	1	1	1	1	2	0	1	1	1	2	0	1	1	1
145	1	Chronic hepatitis C	1	1	1	1	2	0	1	1	1	2	0	1	1	1
146	1	HIV-1 infection	1	0	1	0	1	NA	NA	NA	NA	0	0	0	0	0
147	1	HIV-1 infection	1	1	1	1	2	0	1	1	1	2	0	1	1	1
148	1	HIV-1 infection	1	1	1	1	2	0	1	1	1	2	0	1	1	1
149	1	HIV-1 infection	1	1	1	1	2	0	0	0	1	1	NA	NA	NA	NA
150	1	HIV-1 infection	1	1	1	1	2	0	0	0	1	2	0	0	1	1
151	1	Chronic hepatitis C	1	1	1	1	2	0	1	1	1	2	0	1	1	1
152	1	Cytomegalovirus (CMV) infection	1	0	1	1	1	NA	NA	NA	NA	4	0	0	0	0
153	1	HIV-1 infection	0	0	0	1	0	0	0	0	0	4	0	0	0	0
154	1	Human smallpox disease caused by variola virus.	0	0	0	1	0	0	0	0	0	4	0	0	0	0
155	1	Acute uncomplicated influenza	0	1	0	1	0	0	0	0	0	1	NA	NA	NA	NA
156	1	Chronic hepatitis C	1	1	1	1	2	0	1	1	1	2	0	1	1	1
157	1	Chronic hepatitis C	1	1	1	1	2	0	1	1	1	2	0	1	1	1
159	1	Inhalational anthrax	0	1	0	1	0	0	0	0	0	1	NA	NA	NA	NA
160	1	Inhalational anthrax	0	0	0	1	0	0	0	0	0	4	0	0	0	0
161	1	Clostridium difficile infection	1	1	1	1	1	NA	NA	NA	NA	2	0	0	1	1
162	1	Inhalational anthrax	0	1	0	1	0	0	0	0	0	1	NA	NA	NA	NA
163	1	Scorpion envenomation	0	0	0	1	0	0	0	0	0	4	0	0	0	0
164	1	North American rattlesnake envenomation.	0	0	0	1	0	0	0	0	0	4	0	0	0	0
167	1	Acute myeloid leukaemia	1	0	1	0	2	0	0	0	1	0	0	0	0	0
168	1	Treatment of gastric adenocarcinoma	1	0	1	0	3	1	1	1	1	0	0	0	0	0
169	1	Colorectal Neoplasms	1	1	1	1	3	1	1	1	1	3	1	1	1	1
170	1	Prostatic Neoplasms	1	1	1	1	3	1	1	1	1	3	1	1	1	1
171	1	Soft tissue sarcoma	0	0	0	1	0	0	0	0	0	4	0	0	0	0
172	1	Treatment of non-Hodgkin lymphoma	1	0	1	0	2	0	0	1	1	0	0	0	0	0
173	1	B-cell lymphoma	1	0	1	1	2	0	0	1	1	4	0	0	0	0
174	1	Acute myeloid leukaemia (AML)	1	0	1	0	1	NA	NA	NA	NA	0	0	0	0	0
175	1	Chronic lymphocytic leukaemia	1	0	1	0	3	1	1	1	1	0	0	0	0	0
176	1	Melanoma	1	0	1	1	2	0	1	1	1	4	0	0	0	0
176	2	Solid malignant tumours excluding melanoma	1	0	0	0	1	NA	NA	NA	NA	0	0	0	0	0
177	1	Hodgkin lymphoma	1	0	1	1	2	0	1	1	1	4	0	0	0	0
177	2	Anaplastic large cell lymphoma	1	0	1	1	2	0	0	1	1	4	0	0	0	0
178	1	Breast Neoplasms	1	1	1	1	3	1	1	1	1	3	1	1	1	1
179	1	Breast Neoplasms	1	1	1	1	3	1	1	1	1	3	1	1	1	1
180	3	Burkitt and burkitt like	1	0	0	0	2	0	0	1	1	0	0	0	0	0
180	2	Mature B-cell lymphoma	1	0	0	0	2	0	0	1	1	0	0	0	0	0
180	1	Chronic lymphocytic leukaemia	1	0	1	1	3	1	1	1	1	4	0	0	0	0
181	1	Neuroblastoma	1	0	1	1	2	0	0	0	1	4	0	0	0	0
182	1	Solid tumors	1	0	0	0	2	0	0	1	1	0	0	0	0	0
182	2	Melanoma	1	0	1	1	2	0	0	1	1	4	0	0	0	0
183	1	Malignant neoplasms	1	0	0	0	2	0	0	1	1	0	0	0	0	0
183	2	Melanoma	1	0	1	1	3	1	1	1	1	4	0	0	0	0
184	2	Acute lymphoblastic leukaemia	1	0	1	1	2	0	0	0	1	4	0	0	0	0
185	1	Stomach Neoplasms	1	0	1	1	3	1	1	1	1	4	0	0	0	0
186	1	Carcinoma, Non-Small-Cell Lung	1	0	1	1	3	1	1	1	1	4	0	0	0	0
187	1	Multiple Myeloma	1	0	1	1	3	1	1	1	1	4	0	0	0	0
188	1	Plasma cell myeloma	1	0	1	1	3	1	1	1	1	4	0	0	0	0
189	1	Cutaneous T-cell lymphoma (mycosis fungoides is a cutaneus T-cell lymphoma)	1	0	1	1	3	1	1	1	1	4	0	0	0	0
189	1	Adult T-cell leukaemia / lymphoma (Sézary syndrome (SS))	1	0	1	1	3	1	1	1	1	4	0	0	0	0
190	1	B cell acute lymphoblastic leukaemia	1	0	1	1	2	0	0	1	1	4	0	0	0	0
191	1	Soft tissue sarcoma	1	0	1	1	1	NA	NA	NA	NA	4	0	0	0	0
191	1	Osteosarcoma	1	0	0	0	2	0	1	1	1	0	0	0	0	0
192	1	Non small cell lung cancer (NSCLC)	1	0	1	0	3	1	1	1	1	0	0	0	0	0
192	1	Urothelial carcinoma	0	1	0	1	0	0	0	0	0	3	1	1	1	1
192	2	Malignant neoplasms (except central nervous system, haematopoietic and lymphoid tissue)	1	0	0	0	1	NA	NA	NA	NA	0	0	0	0	0
193	1	Merkel cell carcinoma (MCC)	1	0	1	1	3	1	1	1	1	4	0	0	0	0
193	2	Malignant neoplasms (except central nervous system tumours, haematopoietic and lymphoid tissue neoplasms)	1	0	0	0	1	NA	NA	NA	NA	0	0	0	0	0
194	1	Urothelial carcinoma	1	1	1	1	3	1	1	1	1	3	1	1	1	1
194	2	Non-small cell lung cancer (NSCLC)	1	0	1	0	3	1	1	1	1	0	0	0	0	0
194	3	Solid tumors	1	0	0	0	1	NA	NA	NA	NA	0	0	0	0	0
195	1	Cutaneous squamous cell carcinomas (CSCC)	0	1	0	1	0	0	0	0	0	3	1	1	1	1
196	1	Prostatic Cancer	1	0	1	0	3	1	1	1	1	0	0	0	0	0
197	1	Relapsed or refractory follicular lymphoma (FL)	0	0	0	1	0	0	0	0	0	4	0	0	0	0
197	2	Relapsed or refractory chronic lymphocytic leukemia (CLL) or small lymphocytic lymphoma (SLL)	0	0	0	1	0	0	0	0	0	4	0	0	0	0
198	1	renal cell carcinoma (RCC)	1	0	1	0	3	1	1	1	1	0	0	0	0	0
199	1	Medullary thyroid carcinoma	1	0	1	1	2	0	1	1	1	4	0	0	0	0
200	1	Carcinoma, Non-Small-Cell Lung	1	0	1	1	3	1	1	1	1	4	0	0	0	0
201	1	Chronic myeloid leukaemia (CML)	1	0	1	1	2	0	1	1	1	4	0	0	0	0
202	1	Melanoma	1	0	1	1	1	NA	NA	NA	NA	4	0	0	0	0
203	1	Carcinoma, Non-Small-Cell Lung	1	0	1	1	3	1	1	1	1	4	0	0	0	0
204	1	Carcinoma, Renal Cell	1	1	1	1	3	1	1	1	1	3	1	1	1	1
205	1	Myelofibrosis	1	0	1	1	3	1	1	1	1	4	0	0	0	0
206	1	Metastatic colorectal cancer (CRC)	1	1	1	1	3	1	1	1	1	3	1	1	1	1
206	1	Solid malignant tumours (colorectal cancer (CRC) in US)	1	0	0	0	2	0	0	1	1	0	0	0	0	0
207	1	Melanoma	1	0	1	1	2	0	1	1	1	4	0	0	0	0
207	2	Solid malignant tumours (excluding melanoma)	1	0	0	0	2	0	0	0	1	0	0	0	0	0
208	1	Chronic myeloid leukaemia	1	0	1	1	2	0	0	1	1	4	0	0	0	0
208	2	Acute lymphoblastic leukaemia	1	0	1	1	2	0	0	1	1	4	0	0	0	0
209	1	Melanoma	1	0	1	1	2	0	1	1	1	4	0	0	0	0
209	2	Solid malignant tumours (excluding melanoma)	1	0	0	0	2	0	0	0	1	0	0	0	0	0
210	1	Metastatic medullary thyroid cancer	1	0	1	1	1	NA	NA	NA	NA	4	0	0	0	0
210	1	Malignant solid tumours	1	0	0	0	1	NA	NA	NA	NA	0	0	0	0	0
211	1	Mantle cell lymphoma	1	0	1	1	3	1	1	1	1	4	0	0	0	0
211	2	Chronic lymphocytic leukaemia	1	0	1	0	3	1	1	1	1	0	0	0	0	0
212	1	Carcinoma, Non-Small-Cell Lung	1	0	1	1	3	1	1	1	1	4	0	0	0	0
213	1	Thyroid carcinoma	1	0	1	1	2	0	0	1	1	4	0	0	0	0
213	3	Osteosarcoma	1	0	0	0	2	0	0	1	1	0	0	0	0	0
214	1	Non-small cell lung cancer	1	0	1	1	3	1	1	1	1	4	0	0	0	0
215	1	Breast Neoplasms	1	1	1	1	3	1	1	1	1	3	1	1	1	1
216	1	Renal cell carcinoma (RCC)	1	0	1	0	3	1	1	1	1	0	0	0	0	0
217	1	Carcinoma, Non-Small-Cell Lung	1	0	1	1	3	1	1	1	1	4	0	0	0	0
218	1	Carcinoma, Non-Small-Cell Lung	1	0	1	1	3	1	1	1	1	4	0	0	0	0
219	1	Malignant neoplasms (except haematopoietic and lymphoid tissue). (Melanoma in US)	1	0	1	1	2	0	0	1	1	4	0	0	0	0
220	1	Acute myeloid leukaemia	1	0	1	1	2	0	0	1	1	4	0	0	0	0
220	2	Malignant mastocytosis	1	0	1	1	3	1	1	1	1	4	0	0	0	0
220	3	Malignant mastocytosis	1	0	1	1	3	1	1	1	1	4	0	0	0	0
220	4	Mast cell leukaemia	1	0	1	1	3	1	1	1	1	4	0	0	0	0
221	1	Melanoma	1	0	1	1	1	NA	NA	NA	NA	4	0	0	0	0
221	2	Colorectal carcinoma	1	0	0	0	3	1	1	1	1	0	0	0	0	0
222	1	Breast Neoplasms	1	1	1	1	3	1	1	1	1	3	1	1	1	1
223	1	Anaplastic large cell lymphoma	1	0	0	0	2	0	0	1	1	0	0	0	0	0
223	2	Inflammatory myofibroblastic tumours	1	0	0	0	2	0	0	1	1	0	0	0	0	0
223	3	Carcinoma, Non-Small-Cell Lung	1	0	1	1	3	1	1	1	1	4	0	0	0	0
224	1	Anaplastic lymphoma kinase (ALK)-positive metastatic non-small cell lung cancer (NSCLC)	0	0	0	1	0	0	0	0	0	4	0	0	0	0
225	1	Breast Neoplasms	1	1	1	1	3	1	1	1	1	3	1	1	1	1
226	1	Melanoma	1	0	1	1	2	0	1	1	1	4	0	0	0	0
227	1	Metastatic non-small-cell lung cancer (NSCLC)	0	0	0	1	0	0	0	0	0	4	0	0	0	0
228	1	Breast Neoplasms	1	1	1	1	3	1	1	1	1	3	1	1	1	1
229	1	Mantle cell lymphoma (MCL)	0	0	0	1	0	0	0	0	0	4	0	0	0	0
230	1	Solid tumors	0	0	0	1	0	0	0	0	0	4	0	0	0	0
231	1	Acute myeloid leukemia (AML)	0	0	0	1	0	0	0	0	0	4	0	0	0	0
233	1	Acute lymphoblastic leukemia (ALL)	0	0	0	1	0	0	0	0	0	4	0	0	0	0
232	1	Acute lymphoblastic leukemia	0	0	0	1	0	0	0	0	0	4	0	0	0	0
234	1	Leishmaniasis	0	0	0	1	0	0	0	0	0	4	0	0	0	0
235	1	Chronic myeloid leukemia (CML)	0	0	0	1	0	0	0	0	0	4	0	0	0	0
236	1	Breast Neoplasms	1	1	1	1	3	1	1	1	1	3	1	1	1	1
237	1	Multiple Myeloma	1	0	1	1	3	1	1	1	1	4	0	0	0	0
238	1	Basal cell carcinoma	1	1	1	1	3	1	1	1	1	3	1	1	1	1
239	1	Multiple Myeloma	1	0	1	1	3	1	1	1	1	4	0	0	0	0
240	1	Ovarian Neoplasms	1	1	1	1	3	1	1	1	1	3	1	1	1	1
241	1	Follicular B-cell non-Hodgkin lymphoma	1	0	1	1	2	0	0	1	1	4	0	0	0	0
241	2	Lymphocytic lymphoma	1	0	1	1	3	1	1	1	1	4	0	0	0	0
242	1	Medulloblastoma	1	0	0	0	2	0	0	1	1	0	0	0	0	0
242	2	Basal cell carcinoma	1	1	1	1	3	1	1	1	1	3	1	1	1	1
243	1	Relapsed or refractory peripheral T-cell lymphoma.	0	0	0	1	0	0	0	0	0	4	0	0	0	0
244	1	Multiple Myeloma	1	0	1	1	3	1	1	1	1	4	0	0	0	0
245	1	Malignant melanoma stage III	1	0	1	1	1	NA	NA	NA	NA	4	0	0	0	0
246	1	Chronic lymphocytic leukaemia	1	0	1	1	3	1	1	1	1	4	0	0	0	0
247	1	Ovarian Neoplasms	1	0	1	1	3	1	1	1	1	4	0	0	0	0
247	2	Fallopian Tube Neoplasms	1	1	1	1	3	1	1	1	1	3	1	1	1	1
247	3	Peritoneal Neoplasms	1	1	1	1	3	1	1	1	1	3	1	1	1	1
248	1	Ovarian Neoplasms	1	0	1	1	3	1	1	1	1	4	0	0	0	0
249	1	Relapsed or refractory acute myeloid leukemia (AML)	0	0	0	1	0	0	0	0	0	4	0	0	0	0
250	1	Breast cancer	0	1	0	1	0	0	0	0	0	3	1	1	1	1
251	1	Relapsed follicular lymphoma (FL)	0	0	0	1	0	0	0	0	0	4	0	0	0	0
252	1	Relapsed or refractory acute myeloid leukemia (AML)	0	0	0	1	0	0	0	0	0	4	0	0	0	0
253	1	Acute myeloid leukemia (AML)	0	0	0	1	0	0	0	0	0	4	0	0	0	0
254	1	Blastic plasmacytoid dendritic cell neoplasm (BPDCN)	0	0	0	1	0	0	0	0	0	4	0	0	0	0
255	1	Prostatic Neoplasms	1	1	1	1	3	1	1	1	1	3	1	1	1	1
256	1	Prostate cancer	0	1	0	1	0	0	0	0	0	3	1	1	1	1
257	1	Prostatic Neoplasms	1	1	1	1	3	1	1	1	1	3	1	1	1	1
258	1	Severe combined immunodeficiency due to adenosine deaminase deficiency (ADA-SCID)	1	0	1	0	1	NA	NA	NA	NA	0	0	0	0	0
259	1	Treatment of multiple sclerosis	1	1	1	1	2	0	1	1	1	2	0	1	1	1
260	1	Adenosine Deaminase-Severe Combined Immunodeficiency (ADA-SCID).	0	0	0	1	0	0	0	0	0	4	0	0	0	0
261	1	Chemotherapy-induced neutropenia	1	0	1	0	1	NA	NA	NA	NA	0	0	0	0	0
262	1	Anal fistula	1	0	1	0	2	0	1	1	1	0	0	0	0	0
263	1	Rheumatoid arthritis	0	1	0	1	0	0	0	0	0	2	0	0	1	1
264	1	Chronic idiopathic arthritis (including rheumatoid arthritis, spondyloarthritis, psoriatic arthritis and juvenile idiopathic arthritis)	1	0	0	0	2	0	0	1	1	0	0	0	0	0
264	2	Plaque psoriasis	1	1	1	1	2	0	0	1	1	2	0	1	1	1
265	1	Castleman's disease	1	0	1	1	3	1	1	1	1	4	0	0	0	0
266	1	Psoriasis	1	1	1	1	2	0	1	1	1	2	0	1	1	1
267	1	Chronic idiopathic arthritis (including rheumatoid arthritis, psoriatic arthritis, ankylosing spondylarthritis and juvenile idiopathic arthritis)	1	0	0	0	2	0	0	1	1	0	0	0	0	0
267	2	Psoriasis	1	1	1	1	2	0	1	1	1	2	0	1	1	1
268	1	Chronic idiopathic arthritis (including rheumatoid arthritis, psoriatic arthritis, ankylosing spondylarthritis and juvenile idiopathic arthritis)	1	1	1	1	2	0	0	1	1	2	0	0	1	1
269	1	Psoriasis	1	1	1	1	2	0	1	1	1	2	0	1	1	1
270	1	Psoriasis	1	1	1	1	2	0	1	1	1	2	0	1	1	1
271	1	Idiopathic Pulmonary Fibrosis (in adults)	1	0	1	1	3	1	1	1	1	4	0	0	0	0
272	1	Multiple myeloma	1	0	1	1	3	1	1	1	1	4	0	0	0	0
272	2	Post-essential thrombocythaemia myelofibrosis or Post-polycythaemia vera myelofibrosis	1	0	0	0	3	1	1	1	1	0	0	0	0	0
273	1	Multiple sclerosis	0	1	0	1	0	0	0	0	0	2	0	1	1	1
274	1	Relapsed or refractory hairy cell leukemia (HCL)	0	0	0	1	0	0	0	0	0	4	0	0	0	0
275	1	Systemic lupus erythematosus	1	1	1	1	2	0	1	1	1	2	0	1	1	1
276	1	Multiple sclerosis	1	1	1	1	2	0	1	1	1	2	0	1	1	1
277	1	Renal Transplantation	1	0	1	1	2	0	0	1	1	4	0	0	0	0
278	1	Psoriasis	1	0	0	0	2	0	1	1	1	0	0	0	0	0
278	2	Chronic idiopathic arthritis (including rheumatoid arthritis, psoriatic arthritis, ankylosing spondylitis and juvenile idiopathic arthritis)	1	1	1	1	2	0	0	1	1	2	0	0	1	1
278	3	Ulcerative colitis	1	0	0	0	2	0	0	1	1	0	0	0	1	0
279	1	Multiple sclerosis	1	1	1	1	2	0	1	1	1	2	0	1	1	1
280	1	Chronic idiopathic arthritis (including rheumatoid arthritis, ankylosing spondylitis, psoriatic arthritis and juvenile idiopathic arthritis)	1	1	1	1	2	0	0	1	1	3	1	1	1	1
280	2	Behcet disease	1	0	0	0	2	0	0	1	1	0	0	0	0	0
280	3	Psoriasis	1	0	1	0	2	0	1	1	1	0	0	0	0	0
281	1	Crohn's disease	1	1	1	1	2	0	1	1	1	2	0	1	1	1
281	2	Ulcerative Colitis (UC)	1	1	1	1	2	0	1	1	1	2	0	0	1	1
282	1	Primary Progressive Multiple Sclerosis	1	1	1	1	2	0	1	1	1	3	1	1	1	1
282	2	Relapsing Forms of Multiple Sclerosis	1	1	1	1	2	0	1	1	1	2	0	1	1	1
283	1	Chronic idiopathic arthritis (including rheumatoid arthritis, ankylosing spondylitis, psoriatic arthritis and juvenile idiopathic arthritis)	1	1	1	1	2	0	0	1	1	3	1	1	1	1
284	1	Hemophagocytic lymphohistiocytosis (HLH)	0	0	0	1	0	0	0	0	0	4	0	0	0	0
285	1	Paroxysmal nocturnal hemoglobinuria (PNH)	0	0	0	1	0	0	0	0	0	4	0	0	0	0
286	1	Hyperuricaemia	1	1	1	1	3	1	1	1	1	3	1	1	1	1
287	1	Hyperuricaemia in patients with chronic tophaceous gout (Disorders of purine metabolism, 10070968)	1	0	1	1	1	NA	NA	NA	NA	4	0	0	0	0
288	1	Bone loss associated with sex hormone ablative therapy	1	0	1	0	3	1	1	1	1	0	0	0	0	0
288	2	Prevention of bone metastases in hormone-refractory prostate cancer.	1	0	0	0	3	1	1	1	1	0	0	0	0	0
288	3	Rheumatoid arthritis	1	0	0	0	3	1	1	1	1	0	0	0	0	0
288	4	Juvenile idiopathic arthritis	1	0	0	0	2	0	1	1	1	0	0	0	0	0
288	5	Giant cell tumour of bone	1	0	0	0	2	0	1	1	1	0	0	0	0	0
288	6	Osteoporosis	1	1	1	1	3	1	1	1	1	3	1	1	1	1
289	1	X-linked hypophosphataemia	1	0	1	1	1	NA	NA	NA	NA	4	0	0	0	0
290	1	Dupuytren's Contracture	1	0	1	1	3	1	1	1	1	4	0	0	0	0
290	1	Peyronie's Disease	1	0	0	0	3	1	1	1	1	0	0	0	0	0
291	1	Articular cartilage defects	1	0	1	0	2	0	1	1	1	0	0	0	0	0
292	1	Duchenne muscular dystrophy	1	0	1	0	2	0	0	1	1	0	0	0	0	0
293	1	Duchenne muscular dystrophy (DMD) i	0	0	0	1	0	0	0	0	0	4	0	0	0	0
294	1	Spinal muscular atrophy	1	0	1	1	1	NA	NA	NA	NA	4	0	0	0	0
295	1	Seizures with rare epileptic disorders	0	0	0	1	0	0	0	0	0	4	0	0	0	0
296	1	Migraine headaches	1	1	1	1	2	0	1	1	1	2	0	1	1	1
297	1	Migraine headaches	1	1	1	1	2	0	1	1	1	2	0	1	1	1
298	1	Migraine	0	1	0	1	0	0	0	0	0	2	0	1	1	1
299	1	Partial-onset seizures	0	1	0	1	0	0	0	0	0	2	0	0	0	1
300	1	Primary Restless Legs Syndrome (RLS)	0	1	0	1	0	0	0	0	0	2	0	1	1	1
301	1	Seizures	0	0	0	1	0	0	0	0	0	4	0	0	0	0
302	1	Epilepsy with partial onset seizures	1	1	1	1	1	NA	NA	NA	NA	2	0	0	0	1
302	2	Lennox-Gastaut Syndrome	1	0	0	0	2	0	0	1	1	0	0	0	0	0
303	1	Epilepsy	1	1	1	1	1	NA	NA	NA	NA	2	0	0	0	1
304	1	Paediatric epilepsy syndromes	1	0	0	0	2	0	0	0	1	0	0	0	0	0
304	2	Neonatal seizures	1	0	0	0	2	1	1	1	0	0	0	0	0	0
304	3	Epilepsy with partial onset seizures	1	1	1	1	1	NA	NA	NA	NA	2	0	0	0	1
305	1	Parkinson Disease	1	1	1	1	3	1	1	1	1	3	1	1	1	1
306	1	Parkinson Disease	1	0	1	0	3	1	1	1	1	0	0	0	0	0
307	1	Schizophrenia	1	1	1	1	2	0	1	1	1	2	0	1	1	1
308	1	Schizophrenia	1	0	1	0	2	0	1	1	1	0	0	0	0	0
308	2	Bipolar I disorder	1	0	1	0	2	0	1	1	1	0	0	0	0	0
309	1	Schizophrenia.	0	1	0	1	0	0	0	0	0	3	1	1	1	1
310	1	Manic or mixed episodes associated with bipolar I disorder	0	1	0	1	0	0	0	0	0	2	0	1	1	1
310	2	Schizophrenia	1	1	1	1	2	0	1	1	1	2	0	1	1	1
311	1	Major Depressive Disorder	0	1	0	1	0	0	0	0	0	3	1	1	1	1
311	2	Schizophrenia	1	1	1	1	2	0	1	1	1	2	0	1	1	1
312	1	Hallucinations and delusions associated with Parkinson’s disease psychosis.	0	1	0	1	0	0	0	0	0	3	1	1	1	1
313	1	Seizures associated with Lennox-Gastaut Syndrome	0	0	0	1	0	0	0	0	0	4	0	0	0	0
314	1	Non 24-Hour Sleep-Wake Disorder (Non-24)	1	0	1	1	2	0	1	1	1	4	0	0	0	0
315	1	Insomnia	0	1	0	1	0	0	0	0	0	3	1	1	1	1
316	1	Major Depressive Disorder.	0	1	0	1	0	0	0	0	0	2	0	1	1	1
317	1	Major Depressive Disorder	1	1	1	1	2	0	1	1	1	2	0	1	1	1
317	2	Generalised anxiety disorder	1	0	0	0	2	0	1	1	1	0	0	0	0	0
318	1	Transthyretin-related amyloidosis (ATTR amyloidosis)	1	0	1	1	3	1	1	1	1	4	0	0	0	0
319	1	Alcohol dependence	1	0	1	0	3	1	1	1	1	0	0	0	0	0
320	1	Mitigation of opioid withdrawal symptoms to facilitate abrupt opioid discontinuation	0	1	0	1	0	0	0	0	0	2	0	1	1	1
321	1	Huntington’s disease.	0	0	0	1	0	0	0	0	0	4	0	0	0	0
322	1	Lambert-Eaton myasthenic syndrome (LEMS)	0	0	0	1	0	0	0	0	0	4	0	0	0	0
323	1	Multiple Sclerosis	1	0	1	1	3	1	1	1	1	4	0	0	0	0
324	1	Familial amyloid polyneuropathy	1	0	1	0	3	1	1	1	1	0	0	0	0	0
325	1	Narcolepsy	1	0	1	0	2	0	1	1	1	0	0	0	0	0
326	1	Polyneuropathy of hereditary transthyretin-mediated amyloidosis	1	0	1	1	3	1	1	1	1	4	0	0	0	0
327	1	Tardive dyskinesia.	0	1	0	1	0	0	0	0	0	3	1	1	1	1
328	1	Amyotrophic lateral sclerosis (ALS)	0	0	0	1	0	0	0	0	0	4	0	0	0	0
329	1	Bacterial vaginosis	0	1	0	1	0	0	0	0	0	2	0	1	1	1
330	1	Plasmodium vivax malaria	0	0	0	1	0	0	0	0	0	4	0	0	0	0
331	1	Uncomplicated malaria caused by Plasmodium falciparum	1	0	1	0	1	NA	NA	NA	NA	0	0	0	0	0
332	1	Chagas disease (American trypanosomiasis)	0	0	0	1	0	0	0	0	0	4	0	0	0	0
333	1	Head lice infestation	0	1	0	1	0	0	0	0	0	2	0	0	1	1
334	1	Chronic obstructive pulmonary disease (COPD)	0	1	0	1	0	0	0	0	0	3	1	1	1	1
335	1	Chronic obstructive pulmonary disease (COPD)	0	1	0	1	0	0	0	0	0	3	1	1	1	1
336	1	Treatment of asthma	1	0	1	0	2	0	1	1	1	0	0	0	0	0
336	2	Airflow obstruction in patients with chronic obstructive pulmonary disease (COPD) and for the reduction of COPD exacerbations.	1	1	1	1	3	1	1	1	1	3	1	1	1	1
337	1	Chronic obstructive pulmonary disease (COPD	0	1	0	1	0	0	0	0	0	3	1	1	1	1
338	1	Chronic obstructive pulmonary disease (COPD)	1	1	1	1	3	1	1	1	1	3	1	1	1	1
339	1	Chronic obstructive pulmonary disease (COPD).	1	0	1	0	3	1	1	1	1	0	0	0	0	0
340	1	Chronic obstructive pulmonary disease (COPD).	0	1	0	1	0	0	0	0	0	3	1	1	1	1
341	1	Chronic obstructive pulmonary disease (COPD)	1	1	1	1	3	1	1	1	1	3	1	1	1	1
342	1	Asthma	1	1	1	1	2	0	1	1	1	2	0	1	1	1
343	1	Vasculitides (HLT)	1	0	0	0	2	0	1	1	1	0	0	0	0	0
343	2	Asthma	1	1	1	1	2	0	1	1	1	2	0	1	1	1
344	1	Asthma	1	1	1	1	2	0	1	1	1	2	0	1	1	1
345	1	Cystic fibrosis	1	0	1	1	1	NA	NA	NA	NA	4	0	0	0	0
346	1	Cystic fibrosis	1	0	1	1	1	NA	NA	NA	NA	4	0	0	0	0
347	1	Cystic fibrosis	1	0	1	1	1	NA	NA	NA	NA	4	0	0	0	0
348	1	Respiratory distress syndrome in premature infants.	0	0	0	1	0	0	0	0	0	4	0	0	0	0
349	1	Acute otitis externa (AOE)	0	1	0	1	0	0	0	0	0	2	0	0	1	1
350	1	Postoperative ocular inflammation and pain	1	0	1	0	3	1	1	1	1	0	0	0	0	0
351	1	Intraocular pressure in patients with open-angle glaucoma or ocular hypertension.	0	1	0	1	0	0	0	0	0	3	1	1	1	1
352	1	Intraocular pressure (IOP) in patients with open-angle glaucoma or ocular hypertension.	0	1	0	1	0	0	0	0	0	3	1	1	1	1
353	1	Reduction of elevated intraocular pressure	0	1	0	1	0	0	0	0	0	3	1	1	1	1
354	1	Itching associated with allergic conjunctivitis.	0	1	0	1	0	0	0	0	0	2	0	0	1	1
355	1	Central retinal vein occlusion	1	0	0	0	3	1	1	1	1	0	0	0	0	0
355	2	Neovascular (wet) age-related macular degeneration.	1	1	1	1	3	1	1	1	1	3	1	1	1	1
356	1	Limbal stem cell deficiency due to ocular burns	1	0	1	0	2	0	0	1	1	0	0	0	0	0
357	1	Symptomatic focal vitreomacular adhesion	1	1	1	1	3	1	1	1	1	1	NA	NA	NA	NA
358	1	Neurotrophic keratitis	1	0	1	1	1	NA	NA	NA	NA	4	0	0	0	0
359	1	Dry eye disease (DED).	0	1	0	1	0	0	0	0	0	3	1	1	1	1
360	1	Retinal disorders	1	0	1	1	2	0	1	1	1	4	0	0	0	0
361	1	Reversal of neuromuscular blockade	0	1	0	1	0	0	0	0	0	1	NA	NA	NA	NA
362	1	Dabigatran associated haemorrhage	1	0	1	1	1	NA	NA	NA	NA	4	0	0	0	0
363	1	Reversal of anticoagulation	0	0	0	1	0	0	0	0	0	4	0	0	0	0
364	1	Transfusional iron overload due to thalassemia syndromes	0	0	0	1	0	0	0	0	0	4	0	0	0	0
365	1	Hyperphosphataemia	1	0	1	0	2	0	0	1	1	0	0	0	0	0
366	1	Hyperkalemia	1	1	1	1	1	NA	NA	NA	NA	1	NA	NA	NA	NA
367	1	Hyperkalemia	1	1	1	1	2	0	0	0	1	1	NA	NA	NA	NA
368	1	Delayed methotrexate clem·ance due to impaired renal function.	0	0	0	1	0	0	0	0	0	4	0	0	0	0
369	1	Growth hormone deficiency	0	0	0	1	0	0	0	0	0	4	0	0	0	0
370	1	Detect and visualize areas with disruption of the blood brain barrier (BBB) and/or abnormal vascularity.	0	1	0	1	0	0	0	0	0	1	NA	NA	NA	NA
371	1	Detect and visualize areas with disrupted blood brain barrier (BBB) and/orabnormal vascularity of the central nervous system.	0	1	0	1	0	0	0	0	0	1	NA	NA	NA	NA
372	1	Improve the delineation of the left ventricular endocardial border	0	1	0	1	0	0	0	0	0	2	0	1	1	1
373	1	Assist in the localization of lymph nodes draining a primary tumor site in patients with breast cancer or melanoma	0	1	0	1	0	0	0	0	0	3	1	1	1	1
374	1	Diagnosis of central nervous system disease associated with beta amyloid deposition	1	1	1	1	3	1	1	1	1	3	1	1	1	1
375	1	Diagnosis of central nervous system disease associated with beta amyloid deposition	1	1	1	1	3	1	1	1	1	3	1	1	1	1
376	1	Diagnosis of central nervous system disease associated with beta amyloid deposition	1	1	1	1	3	1	1	1	1	3	1	1	1	1
377	1	localization of lymph nodes draining a primary tumor site in patients with breast cancer or melanoma	1	1	1	1	1	NA	NA	NA	NA	3	1	1	1	1
378	1	For localization of somatostatin receptor positive neuroendocrine tumors (NETs) in adult and pediatric patients	0	0	0	1	0	0	0	0	0	4	0	0	0	0
379	1	Diagnosis of amino acid metabolism in solid malignant tumours	1	1	1	1	1	NA	NA	NA	NA	3	1	1	1	1
380	1	Prostatic Neoplasms	1	1	1	1	3	1	1	1	1	3	1	1	1	1
381	1	neuroendocrine tumors	1	0	1	1	3	1	1	1	1	4	0	0	0	0
61	1	Haemophilia A (congenital Factor VIII deficiency)	1	1	1	1	1	NA	NA	NA	NA	1	NA	NA	NA	NA
60	1	Haemophilia A (congenital Factor VIII deficiency)	1	1	1	1	1	NA	NA	NA	NA	1	NA	NA	NA	NA
59	1	Haemophilia A (congenital Factor VIII deficiency)	1	1	1	1	1	NA	NA	NA	NA	1	NA	NA	NA	NA
58	1	Haemophilia A (congenital Factor VIII deficiency)	1	1	1	1	1	NA	NA	NA	NA	1	NA	NA	NA	NA
57	1	Haemophilia A (congenital Factor VIII deficiency)	1	0	1	1	1	NA	NA	NA	NA	4	0	0	0	0
70	1	Haemophilia A (congenital Factor VIII deficiency)	1	0	1	1	2	0	0	1	1	4	0	0	0	0
64	1	Haemophilia B (hereditary factor IX deficiency)	1	0	1	1	1	NA	NA	NA	NA	4	0	0	0	0
63	1	Haemophilia B (hereditary factor IX deficiency)	1	0	1	1	1	NA	NA	NA	NA	4	0	0	0	0
62	1	Haemophilia B (hereditary factor IX deficiency)	1	1	1	1	1	NA	NA	NA	NA	1	NA	NA	NA	NA
56	1	Haemophilia A (congenital Factor VIII deficiency)	1	0	1	0	1	NA	NA	NA	NA	0	0	0	0	0
158	1	Primary Immune Deficiency Disorders (PIDD).	0	1	0	1	0	0	0	0	0	2	0	0	1	1
166	1	Treatment of mature B-cell neoplasms	1	0	1	0	2	0	0	1	1	0	0	0	0	0
166	1	B cell acute lymphoblastic leukaemia / lymphoblastic lymphoma	1	0	1	1	2	0	0	1	1	4	0	0	0	0
165	1	Haematopoietic cell transplantation	1	0	1	0	1	NA	NA	NA	NA	0	0	0	0	0
120	1	Complicated Intra-abdominal infections	1	1	1	1	1	NA	NA	NA	NA	1	NA	NA	NA	NA
120	2	Complicated Urinary tract infections	1	1	1	1	1	NA	NA	NA	NA	1	NA	NA	NA	NA
